# Supplementary material for: Small Molecule 20S Proteasome Enhancer Regulates MYC Protein Stability and Exhibits Antitumor Activity in Multiple Myeloma
Source: Biomedicines. 2022 Apr 19;10(5):938. doi: 10.3390/biomedicines10050938 (PMC9138505; doi:10.3390/biomedicines10050938)
Supplement: Supplementary file 1 [file biomedicines-10-00938-s001.zip]

Archive with 2 entries (2 files):
- biomedicines-1654325-supplementary r1.pdf
- Table S3_RPMI-8226_TreatmentVehicle_normalizedExpression.xlsx
