# Supplementary material for: Small Molecule 20S Proteasome Enhancer Regulates MYC Protein Stability and Exhibits Antitumor Activity in Multiple Myeloma
Source: Biomedicines. 2022 Apr 19;10(5):938. doi: 10.3390/biomedicines10050938 (PMC9138505; doi:10.3390/biomedicines10050938)
Supplement: Supplementary file 1 [file biomedicines-10-00938-s001.zip › Table S3_RPMI-8226_TreatmentVehicle_normalizedExpression.xlsx]

## Sheet: RPMI8226_TreatmentVehicle_norma
Table S3: Normalized gene expression data for the RPMI-8226 cell line using the Nanostring PanCancer Pathways Panel. Expression data separated by samples in treatment (TCH-165) and control (Vehicle) groups. Data processed and extracted via the ROSALIND platform.
Name	Gene ID	Alias	Description	RPMI-8226 TCH-165 1	RPMI-8226 TCH-165 2	RPMI-8226 TCH-165 3	RPMI-8226 Vehicle 1	RPMI-8226 Vehicle 2	RPMI-8226 Vehicle 3
ABL1	25	ABL|JTK7|bcr/abl|c-ABL|c-ABL1|p150|v-abl	ABL proto-oncogene 1, non-receptor tyrosine kinase	8.41743	8.4055	8.19405	8.45765	8.28303	8.48098
ACVR1B	91	ACTRIB|ACVRLK4|ALK4|SKR2	activin A receptor, type IB	5.82689	5.59182	5.80517	5.59636	5.64425	5.32368
ACVR2A	92	ACTRII|ACVR2	activin A receptor, type IIA	6.62944	6.42743	6.2646	6.31882	6.36594	6.15905
JAG1	182	AGS|AHD|AWS|CD339|HJ1|JAGL1	jagged 1	8.08011	7.86407	7.84956	7.58429	7.67554	7.82118
AKT1	207	AKT|CWS6|PKB|PKB-ALPHA|PRKBA|RAC|RAC-ALPHA	v-akt murine thymoma viral oncogene homolog 1	9.56302	9.72679	9.56539	10.0861	10.0991	10.0983
AKT2	208	HIHGHH|PKBB|PKBBETA|PRKBB|RAC-BETA	v-akt murine thymoma viral oncogene homolog 2	9.57305	9.60287	9.59046	10.0237	9.90279	9.86557
ALK	238	CD246|NBLST3	anaplastic lymphoma receptor tyrosine kinase	5.04448	4.42743	3.80517	4.59636	3.61871	4.86071
AMH	268	MIF|MIS	anti-Mullerian hormone	4.48809	4.26989	3.29059	4.0114	3.61871	3.55814
ANGPT1	284	AGP1|AGPT|ANG1	angiopoietin 1	7.44502	7.28369	7.24479	6.66675	6.73022	6.90864
APC	324	BTPS2|DP2|DP2.5|DP3|GS|PPP1R46	adenomatous polyposis coli	7.78433	7.6193	7.52216	7.63783	7.82258	7.66248
BIRC3	330	AIP1|API2|CIAP2|HAIP1|HIAP1|MALT2|MIHC|RNF49|c-IAP2	baculoviral IAP repeat containing 3	5.92419	5.75927	5.5707	5.83921	5.48378	5.50923
FAS	355	ALPS1A|APO-1|APT1|CD95|FAS1|FASTM|TNFRSF6	Fas cell surface death receptor	6.72255	6.71919	6.61252	6.53496	6.48378	6.19041
FASLG	356	ALPS1B|APT1LG1|APTL|CD178|CD95-L|CD95L|FASL|TNFSF6	Fas ligand (TNF superfamily, member 6)	5.04448	4.61384	4.76864	5.6202	4.71825	4.50923
AR	367	AIS|AR8|DHTR|HUMARA|HYSP1|KD|NR3C4|SBMA|SMAX1|TFM	androgen receptor	4.72255	4.09301	4.65316	4.73386	4.27079	4.60545
RHOA	387	ARH12|ARHA|RHO12|RHOH12	ras homolog family member A	10.324	10.1814	10.1759	10.4976	10.3437	10.4473
ATM	472	AT1|ATA|ATC|ATD|ATDC|ATE|TEL1|TELO1	ATM serine/threonine kinase	8.20153	8.06929	8.0531	8.22474	8.10598	8.14711
ATR	545	FCTCS|FRP1|MEC1|SCKL|SCKL1	ATR serine/threonine kinase	9.3284	9.34917	9.25803	9.44268	9.52388	9.49831
ATRX	546	ATR2|JMS|MRX52|MRXHF1|RAD54|RAD54L|SFM1|SHS|XH2|XNP|ZNF-HX	alpha thalassemia/mental retardation syndrome X-linked	10.3284	10.1666	10.2009	10.0315	10.1389	10.1491
B2M	567	-	beta-2-microglobulin	16.2154	16.1625	16.1882	16.1565	16.1784	16.1776
BAD	572	BBC2|BCL2L8	BCL2-associated agonist of cell death	9.48277	9.35735	9.44179	9.60236	9.53928	9.54152
BAX	581	BCL2L4	BCL2-associated X protein	9.12855	9.1412	9.22471	9.27631	9.1929	9.20584
CCND1	595	BCL1|D11S287E|PRAD1|U21B31	cyclin D1	7.34314	7.06929	7.21795	7.84934	7.61871	7.71734
BCL2	596	Bcl-2|PPP1R50	B-cell CLL/lymphoma 2	9.69525	9.7506	9.65316	8.88422	8.83372	8.77279
BCL2A1	597	ACC-1|ACC-2|ACC1|ACC2|BCL2L5|BFL1|GRS|HBPA1	BCL2-related protein A1	5.75818	5.54673	5.71206	5.52236	5.20367	5.67362
BCL2L1	598	BCL-XL/S|BCL2L|BCLX|BCLXL|BCLXS|Bcl-X|PPP1R52|bcl-xL|bcl-xS	BCL2-like 1	10.1011	10.0891	10.0785	10.74	10.6755	10.5879
BDNF	627	ANON2|BULN2	brain-derived neurotrophic factor	5.04448	4.73937	5.0068	5.11573	4.66934	4.40614
BID	637	FP497	BH3 interacting domain death agonist	7.08713	7.04518	6.9095	7.06451	7.11514	7.14311
PRDM1	639	BLIMP1|PRDI-BF1	PR domain containing 1, with ZNF domain	9.95521	9.96498	9.79612	10.1073	10.1831	10.16
BMP2	650	BDA2|BMP2A	bone morphogenetic protein 2	5.25861	4.7789	5.15566	4.89892	4.89882	4.65125
BMP4	652	BMP2B|BMP2B1|MCOPS6|OFC11|ZYME	bone morphogenetic protein 4	3.86006	2.89138	3.0682	3.85939	2.39632	2.45861
BMP5	653	-	bone morphogenetic protein 5	5.75818	5.12404	4.65316	5.38991	4.76555	5.23621
BMP6	654	VGR|VGR1	bone morphogenetic protein 6	7.81848	7.89588	7.95492	8.18532	8.16008	8.2733
BMP7	655	OP-1	bone morphogenetic protein 7	8.63903	8.54386	8.56272	8.90136	8.79149	8.74136
BMPR1B	658	ALK-6|ALK6|CDw293	bone morphogenetic protein receptor, type IB	5.52991	5.47634	5.59176	5.1489	5.85575	5.45861
BNIP3	664	NIP3	BCL2/adenovirus E1B 19kDa interacting protein 3	9.17541	9.07922	9.17324	9.42248	9.43157	9.41612
FOXL2	668	BPES|BPES1|PFRK|PINTO|POF3	forkhead box L2	4.92419	4.56945	4.52763	4.97487	5.09676	4.82118
BRCA1	672	BRCAI|BRCC1|BROVCA1|FANCS|IRIS|PNCA4|PPP1R53|PSCP|RNF53	breast cancer 1, early onset	10.3606	10.2785	10.3058	10.1334	10.2058	10.1846
BRAF	673	B-RAF1|BRAF1|NS7|RAFB1	B-Raf proto-oncogene, serine/threonine kinase	8.14209	7.96605	8.10895	7.94686	8.07345	7.86557
BRCA2	675	BRCC2|BROVCA2|FACD|FAD|FAD1|FANCD|FANCD1|GLM3|PNCA2|XRCC11	breast cancer 2, early onset	8.27099	8.2205	8.18714	7.92787	8.08748	8.06064
CACNA1C	775	CACH2|CACN2|CACNL1A1|CCHL1A1|CaV1.2|LQT8|TS	calcium channel, voltage-dependent, L type, alpha 1C subunit	4.64855	4.02888	4.29059	4.77693	4.51179	4.60545
CACNA1D	776	CACH3|CACN4|CACNL1A2|CCHL1A2|Cav1.3|PASNA|SANDD	calcium channel, voltage-dependent, L type, alpha 1D subunit	7.44502	7.37035	7.16272	7.89892	7.84478	7.83116
CACNA1E	777	BII|CACH6|CACNL1A6|Cav2.3	calcium channel, voltage-dependent, R type, alpha 1E subunit	5.72255	5.12404	4.87556	5.57211	4.45521	4.82118
CACNA2D1	781	CACNA2|CACNL2A|CCHL2A|LINC01112|lncRNA-N3	calcium channel, voltage-dependent, alpha 2/delta subunit 1	4.98559	5.0613	5.2646	5.11573	5.30321	5.23621
CACNB2	783	CACNLB2|CAVB2|MYSB	calcium channel, voltage-dependent, beta 2 subunit	4.98559	4.73937	4.97509	5.08178	4.85575	4.60545
CACNB3	784	CAB3|CACNLB3	calcium channel, voltage-dependent, beta 3 subunit	5.30752	5.15441	5.59176	5.64366	5.42606	5.23621
CACNB4	785	CAB4|CACNLB4|EA5|EIG9|EJM|EJM4|EJM6	calcium channel, voltage-dependent, beta 4 subunit	5.20798	4.99571	4.84079	4.68947	4.51179	4.35169
CACNG1	786	CACNLG	calcium channel, voltage-dependent, gamma subunit 1	4.79294	4.09301	4.1271	4.73386	3.89882	4.50923
CALML3	810	CLP	calmodulin-like 3	4.98559	4.47634	4.52763	5.21303	4.61871	4.73872
CAMK2B	816	CAM2|CAMK2|CAMKB	calcium/calmodulin-dependent protein kinase II beta	5.15551	4.02888	4.1271	4.97487	3.89882	4.69565
CAPN2	824	CANP2|CANPL2|CANPml|mCANP	calpain 2, (m/II) large subunit	4.48809	4.7789	4.65316	4.44436	4.61871	4.86071
CASP3	836	Caspase-3|CPP32|CPP32B|SCA-1	caspase 3, apoptosis-related cysteine peptidase	9.07658	9.09497	9.02434	9.31335	9.35632	9.30946
CASP7	840	CASP-7|CMH-1|ICE-LAP3|LICE2|MCH3	caspase 7, apoptosis-related cysteine peptidase	7.90047	7.83154	7.85828	7.72289	7.70617	7.63994
CASP8	841	ALPS2B|CAP4|Casp-8|FLICE|MACH|MCH5	caspase 8, apoptosis-related cysteine peptidase	10.5065	10.4134	10.4228	10.2949	10.333	10.2669
CASP9	842	APAF-3|APAF3|ICE-LAP6|MCH6|PPP1R56	caspase 9, apoptosis-related cysteine peptidase	7.01534	7.5638	7.59176	7.24406	7.10598	7.43261
CASP10	843	ALPS2|FLICE2|MCH4	caspase 10, apoptosis-related cysteine peptidase	6.04448	5.52364	5.31613	5.87929	5.42606	5.37917
RUNX1	861	AML1|AML1-EVI-1|AMLCR1|CBF2alpha|CBFA2|EVI-1|PEBP2aB|PEBP2alpha	runt-related transcription factor 1	7.15551	7.15441	7.30979	6.87929	6.88817	7.20584
RUNX1T1	862	AML1-MTG8|AML1T1|CBFA2T1|CDR|ETO|MTG8|ZMYND2	runt-related transcription factor 1; translocated to, 1 (cyclin D-related)	4.64855	5.3768	5.0682	5.04702	4.98128	4.86071
CBL	867	C-CBL|CBL2|FRA11B|NSLL|RNF55	Cbl proto-oncogene, E3 ubiquitin protein ligase	6.93979	6.65691	6.80517	6.72289	6.56624	7.05213
CCNA2	890	CCN1|CCNA	cyclin A2	11.2764	11.2603	11.2666	11.3252	11.4329	11.4477
CCNB1	891	CCNB	cyclin B1	12.2985	12.3229	12.3132	12.4418	12.5329	12.5193
CCND2	894	KIAK0002|MPPH3	cyclin D2	11.5762	11.5571	11.5967	12.3209	12.3807	12.4752
CCND3	896	-	cyclin D3	7.73154	7.54673	7.5547	7.82389	7.70617	7.89443
CCNE1	898	CCNE|pCCNE1	cyclin E1	7.00054	7.29737	7.30979	7.64947	7.42606	7.69017
CD14	929	-	CD14 molecule	5.52991	5.40234	5.43744	5.44436	5.39632	5.0088
CD19	930	B4|CVID3	CD19 molecule	4.57055	4.47634	4.18368	4.9374	4.51179	4.40614
CD40	958	Bp50|CDW40|TNFRSF5|p50	CD40 molecule, TNF receptor superfamily member 5	6.86006	6.72932	6.90109	7.0382	6.70617	6.93665
CDC6	990	CDC18L|HsCDC18|HsCDC6	cell division cycle 6	11.1861	11.1846	11.1724	11.4647	11.5337	11.5335
CDC25A	993	CDC25A2	cell division cycle 25A	8.68603	8.48234	8.39013	9.26878	9.23762	9.31125
CDC25B	994	-	cell division cycle 25B	9.59292	9.69744	9.61123	9.6965	9.64425	9.69017
CDC25C	995	CDC25|PPP1R60	cell division cycle 25C	8.40625	8.50019	8.49167	7.97949	8.13328	8.163
CDH1	999	Arc-1|CD324|CDHE|ECAD|LCAM|UVO	cadherin 1, type 1	5.35482	5.89138	5.67306	5.57211	5.74209	5.86071
CDK2	1017	CDKN2|p33(CDK2)	cyclin-dependent kinase 2	8.94366	8.82919	8.79158	8.96326	8.94578	8.89443
CDK4	1019	CMM3|PSK-J3	cyclin-dependent kinase 4	10.4105	10.495	10.3803	10.4267	10.4352	10.44
CDK6	1021	MCPH12|PLSTIRE	cyclin-dependent kinase 6	9.97427	9.74687	9.87018	9.47737	9.49435	9.61415
CDKN1A	1026	CAP20|CDKN1|CIP1|MDA-6|P21|SDI1|WAF1|p21CIP1	cyclin-dependent kinase inhibitor 1A (p21, Cip1)	7.71351	7.88233	7.79158	7.10732	6.9303	7.07752
CDKN1B	1027	CDKN4|KIP1|MEN1B|MEN4|P27KIP1	cyclin-dependent kinase inhibitor 1B (p27, Kip1)	7.83525	7.89138	7.72164	7.73386	7.7001	7.45861
CDKN1C	1028	BWCR|BWS|KIP2|WBS|p57|p57Kip2	cyclin-dependent kinase inhibitor 1C (p57, Kip2)	7.81002	7.78862	7.58127	7.83413	7.86664	7.69017
CDKN2A	1029	ARF|CDK4I|CDKN2|CMM2|INK4|INK4A|MLM|MTS-1|MTS1|P14|P14ARF|P16|P16-INK4A|P16INK4|P16INK4A|P19|P19ARF|TP16	cyclin-dependent kinase inhibitor 2A	7.05884	6.81738	7.04548	7.1241	7.26257	7.11068
CDKN2B	1030	CDK4I|INK4B|MTS2|P15|TP15|p15INK4b	cyclin-dependent kinase inhibitor 2B (p15, inhibits CDK4)	5.82689	5.40234	5.78702	5.89892	5.9611	5.45861
CDKN2C	1031	INK4C|p18|p18-INK4C	cyclin-dependent kinase inhibitor 2C (p18, inhibits CDK4)	2.40063	2.3768	2.65316	2.68947	1.81136	3.45861
CDKN2D	1032	INK4D|p19|p19-INK4D	cyclin-dependent kinase inhibitor 2D (p19, inhibits CDK4)	6.66741	6.80785	7.09057	6.55983	6.33492	6.41944
CEBPA	1050	C/EBP-alpha|CEBP	CCAAT/enhancer binding protein (C/EBP), alpha	4.30752	4.02888	4.29059	4.33332	4.27079	3.89918
CEBPE	1053	C/EBP-epsilon|CRP1	CCAAT/enhancer binding protein (C/EBP), epsilon	3.72255	3.73937	3.29059	4.1489	3.71825	3.23621
CHAD	1101	SLRR4A	chondroadherin	4.98559	5.09301	4.80517	4.68947	4.33492	4.78054
CHEK1	1111	CHK1	checkpoint kinase 1	9.81637	9.81262	9.81304	9.54589	9.60089	9.61848
CHUK	1147	IKBKA|IKK-alpha|IKK1|IKKA|NFKBIKA|TCF16	conserved helix-loop-helix ubiquitous kinase	8.74492	8.67011	8.68536	8.72839	8.73913	8.80354
CCR7	1236	BLR2|CC-CKR-7|CCR-7|CD197|CDw197|CMKBR7|EBI1	chemokine (C-C motif) receptor 7	3.72255	3.81738	3.48324	4.33332	3.39632	4.04357
CNTFR	1271	-	ciliary neurotrophic factor receptor	4.72255	5.09301	4.65316	5.0114	4.13328	4.69565
COL1A1	1277	EDSC|OI1|OI2|OI3|OI4|Collagen 1A	collagen, type I, alpha 1	4.64855	4.52364	3.94267	4.59636	4.05928	3.97318
COL1A2	1278	OI4	collagen, type I, alpha 2	3.40063	3.15441	4.0068	3.38991	3.71825	3.65125
COL2A1	1280	ANFH|AOM|COL11A3|SEDC|STL1	collagen, type II, alpha 1	6.01534	6.81738	6.49447	6.53496	6.91988	6.55814
COL3A1	1281	EDS4A	collagen, type III, alpha 1	4.86006	4.09301	4.73117	4.77693	4.33492	4.69565
COL4A3	1285	-	collagen, type IV, alpha 3 (Goodpasture antigen)	6.18199	5.79827	6.15566	5.81875	5.81136	5.60545
COL4A4	1286	CA44	collagen, type IV, alpha 4	3.20798	3.73937	4.61252	3.68947	3.71825	3.45861
COL4A5	1287	ASLN|ATS|CA54	collagen, type IV, alpha 5	4.57055	3.96177	3.87556	4.59636	3.98128	3.55814
COL4A6	1288	CXDELq22.3|DELXq22.3|DFNX6	collagen, type IV, alpha 6	3.20798	3.47634	3.0682	4.38991	3.27079	3.55814
COL5A1	1289	EDSC	collagen, type V, alpha 1	6.15551	5.3768	5.82309	6.04702	5.87744	5.95503
COL5A2	1290	EDSC	collagen, type V, alpha 2	4.64855	4.52364	4.18368	3.85939	4.20367	4.45861
COL11A1	1301	CO11A1|COLL6|STL2	collagen, type XI, alpha 1	4.79294	4.02888	4.18368	4.08178	3.89882	3.55814
COL11A2	1302	DFNA13|DFNB53|FBCG2|HKE5|PARP|STL3	collagen, type XI, alpha 2	3.57055	3.02888	2.48324	3.59636	2.13328	3.23621
COMP	1311	EDM1|EPD1|MED|PSACH|THBS5	cartilage oligomeric matrix protein	3.57055	4.09301	4.0682	3.68947	3.98128	3.73871
MAP3K8	1326	AURA2|COT|EST|ESTF|MEKK8|TPL2|Tpl-2|c-COT	mitogen-activated protein kinase kinase kinase 8	6.30752	6.56945	6.50561	6.80841	6.68172	6.50923
CREBBP	1387	CBP|KAT3A|RSTS	CREB binding protein	5.48809	4.85485	5.15566	5.57211	5.09676	5.11068
CSF1R	1436	C-FMS|CD115|CSF-1R|CSFR|FIM2|FMS|HDLS|M-CSF-R	colony stimulating factor 1 receptor	3.40063	3.73937	3.65316	3.68947	4.27079	3.23621
CSF2	1437	GMCSF	colony stimulating factor 2 (granulocyte-macrophage)	3.86006	4.02888	3.29059	3.77693	2.81136	2.97318
CSF3	1440	C17orf33|CSF3OS|GCSF	colony stimulating factor 3 (granulocyte)	4.20798	3.73937	3.80517	3.38991	3.81136	4.04357
CSF3R	1441	CD114|GCSFR	colony stimulating factor 3 receptor (granulocyte)	4.57055	3.96177	4.39013	4.59636	4.27079	4.29511
CTNNB1	1499	CTNNB|MRD19|armadillo	catenin (cadherin-associated protein), beta 1, 88kDa	11.1942	11.0314	10.9756	11.0807	11.1972	11.2102
CYLD	1540	BRSS|CDMT|CYLD1|CYLDI|EAC|MFT|MFT1|SBS|TEM|USPL2	cylindromatosis (turban tumor syndrome)	9.82899	9.69228	9.71086	9.27818	9.35825	9.37917
DAXX	1616	BING2|DAP6|EAP1	death-domain associated protein	9.74048	9.74687	9.70603	10.0492	9.95218	9.95845
DDB2	1643	DDBB|UV-DDB2	damage-specific DNA binding protein 2, 48kDa	8.97048	9.03909	9.00484	8.84175	8.76264	8.81364
GADD45A	1647	DDIT1|GADD45	growth arrest and DNA-damage-inducible, alpha	9.13194	9.30077	9.24811	8.73386	8.56624	8.63994
DDIT3	1649	CEBPZ|CHOP|CHOP-10|CHOP10|GADD153	DNA-damage-inducible transcript 3	11.9124	11.8557	11.855	7.88914	7.71825	7.58199
DNMT1	1786	ADCADN|AIM|CXXC9|DNMT|HSN1E|MCMT	DNA (cytosine-5-)-methyltransferase 1	10.7929	10.7224	10.7359	10.798	10.7843	10.7953
DNMT3A	1788	DNMT3A2|M.HsaIIIA|TBRS	DNA (cytosine-5-)-methyltransferase 3 alpha	7.35482	7.31091	7.41398	7.2968	7.30321	7.22111
DTX1	1840	hDx-1	deltex 1, E3 ubiquitin ligase	5.15551	5.40234	5.59176	5.33332	4.85575	5.17481
DUSP2	1844	PAC-1|PAC1	dual specificity phosphatase 2	6.37791	6.36386	6.62279	6.49682	6.38121	6.39272
DUSP4	1846	HVH2|MKP-2|MKP2|TYP	dual specificity phosphatase 4	7.66741	7.58067	7.49447	7.69509	7.75387	7.78054
DUSP5	1847	DUSP|HVH3	dual specificity phosphatase 5	10.8611	10.8321	10.8236	10.8644	10.9081	10.9602
DUSP6	1848	HH19|MKP3|PYST1	dual specificity phosphatase 6	8.00796	8.12787	8.00288	7.36895	7.06874	7.31659
DUSP8	1850	C11orf81|HB5|HVH-5|HVH8	dual specificity phosphatase 8	6.87636	6.43981	6.56006	6.09886	6.30321	5.95503
E2F1	1869	E2F-1|RBAP1|RBBP3|RBP3	E2F transcription factor 1	9.13534	9.12595	9.06256	9.13241	9.01348	8.90628
E2F5	1875	E2F-5	E2F transcription factor 5, p130-binding	9.34899	9.29055	9.22133	9.08179	9.10368	9.09004
EFNA1	1942	B61|ECKLG|EFL1|EPLG1|LERK-1|LERK1|TNFAIP4	ephrin-A1	6.28327	5.2133	5.39013	5.97487	5.45521	5.58199
EFNA2	1943	ELF-1|EPLG6|HEK7-L|LERK-6|LERK6	ephrin-A2	4.92419	5.2133	5.0068	5.11573	4.56624	5.14311
EFNA3	1944	EFL2|EPLG3|Ehk1-L|LERK3	ephrin-A3	8.05168	8.00824	8.0531	8.53809	8.62834	8.64561
EFNA5	1946	AF1|EFL5|EPLG7|GLC1M|LERK7|RAGS	ephrin-A5	5.64855	4.73937	4.94267	4.59636	4.81136	5.07752
EGF	1950	HOMG4|URG|EGF17	epidermal growth factor	4.86006	4.56945	5.0682	4.59636	4.05928	4.82118
EGFR	1956	ERBB|ERBB1|HER1|NISBD2|PIG61|mENA	epidermal growth factor receptor	5.89248	5.52364	5.46052	5.87929	5.30321	5.75978
EPHA2	1969	ARCC2|CTPA|CTPP1|CTRCT6|ECK	EPH receptor A2	3.20798	2.89138	1.80517	2.85939	3.39632	3.45861
EIF4EBP1	1978	4E-BP1|4EBP1|BP-1|PHAS-I	eukaryotic translation initiation factor 4E binding protein 1	10.6929	10.6602	10.7353	10.1672	10.1711	10.1962
ENDOG	2021	-	endonuclease G	9.90842	9.9873	9.89051	10.2421	10.194	10.1189
EP300	2033	KAT3B|RSTS2|p300	E1A binding protein p300	9.49074	9.46275	9.42429	9.57973	9.57291	9.63282
EPO	2056	EP|MVCD2	erythropoietin	5.10107	4.32434	4.48324	4.9374	4.20367	3.89918
EPOR	2057	EPO-R	erythropoietin receptor	7.25861	7.14688	7.1271	7.43093	6.91988	7.15905
ERBB2	2064	CD340|HER-2|HER-2/neu|HER2|MLN 19|NEU|NGL|TKR1	erb-b2 receptor tyrosine kinase 2	6.04448	5.42743	5.29059	5.24406	5.05928	4.97318
ERCC2	2068	COFS2|EM9|TFIIH|TTD|TTD1|XPD	excision repair cross-complementation group 2	6.92419	6.65691	6.5707	7.23636	6.88817	6.91804
ERCC6	2074	ARMD5|CKN2|COFS|COFS1|CSB|RAD26|UVSS1	excision repair cross-complementation group 6	6.50915	6.58067	6.5707	6.27443	6.33492	6.5339
ETS2	2114	ETS2IT1	v-ets avian erythroblastosis virus E26 oncogene homolog 2	9.80151	9.72553	9.79385	9.74881	9.69705	9.67084
ETV1	2115	ER81	ets variant 1	9.48011	9.48533	9.45765	8.63783	8.67244	8.74665
ETV4	2118	E1A-F|E1AF|PEA3|PEAS3	ets variant 4	7.97806	7.94883	7.74063	7.92787	7.8612	7.88007
MECOM	2122	AML1-EVI-1|EVI1|MDS1|MDS1-EVI1|PRDM3	MDS1 and EVI1 complex locus	7.15551	6.927	6.81416	7.04702	7.19506	7.06064
EYA1	2138	BOP|BOR|BOS1|OFC1	EYA transcriptional coactivator and phosphatase 1	7.74048	7.85022	7.86262	7.27443	7.10598	7.18263
EZH2	2146	ENX-1|ENX1|EZH1|EZH2b|KMT6|KMT6A|WVS|WVS2	enhancer of zeste 2 polycomb repressive complex 2 subunit	10.3563	10.2507	10.2954	9.88299	10.0581	9.98887
FANCA	2175	FA|FA-H|FA1|FAA|FACA|FAH|FANCH	Fanconi anemia, complementation group A	7.07305	6.80785	7.01462	6.98409	7.14227	7.06064
FANCC	2176	FA3|FAC|FACC	Fanconi anemia, complementation group C	7.86006	7.61384	7.76401	7.52236	7.45521	7.503
FANCE	2178	FACE|FAE	Fanconi anemia, complementation group E	7.61008	7.60837	7.58653	7.54122	7.29517	7.39272
FANCB	2187	FA2|FAAP90|FAAP95|FAB|FACB	Fanconi anemia, complementation group B	7.61979	7.29055	7.576	7.57211	7.77714	7.51544
FANCF	2188	FAF	Fanconi anemia, complementation group F	8.33726	8.33432	8.26787	8.05579	8.16008	8.13507
FANCG	2189	FAG|XRCC9	Fanconi anemia, complementation group G	7.57055	7.36386	7.47759	7.68382	7.59926	7.4778
FEN1	2237	FEN-1|MF1|RAD2	flap structure-specific endonuclease 1	11.0932	10.9634	10.9666	11.5994	11.6844	11.6771
GPC4	2239	K-glypican	glypican 4	4.98559	4.32434	4.23813	5.04702	4.39632	4.78054
FGF1	2246	AFGF|ECGF|ECGF-beta|ECGFA|ECGFB|FGF-1|FGF-alpha|FGFA|GLIO703|HBGF-1|HBGF1	fibroblast growth factor 1 (acidic)	4.72255	4.52364	5.09795	5.21303	4.45521	4.45861
FGF2	2247	BFGF|FGF-2|FGFB|HBGF-2	fibroblast growth factor 2 (basic)	5.20798	4.32434	4.61252	4.21303	4.13328	4.04357
FGF3	2248	HBGF-3|INT2	fibroblast growth factor 3	4.40063	4.52364	4.69269	4.77693	4.89882	4.60545
FGF4	2249	HBGF-4|HST|HST-1|HSTF1|K-FGF|KFGF	fibroblast growth factor 4	5.04448	4.927	4.61252	5.21303	4.85575	4.45861
FGF5	2250	HBGF-5|Smag-82|TCMGLY	fibroblast growth factor 5	2.72255	2.56945	3.0682	3.49682	2.61871	2.23621
FGF6	2251	HBGF-6|HST2	fibroblast growth factor 6	3.86006	3.89138	3.18368	4.27443	3.27079	3.73871
FGF7	2252	HBGF-7|KGF	fibroblast growth factor 7	4.86006	4.99571	4.65316	5.0114	4.13328	4.45861
FGF8	2253	AIGF|FGF-8|HBGF-8|HH6|KAL6	fibroblast growth factor 8 (androgen-induced)	4.72255	3.56945	3.80517	4.0114	3.51179	3.55814
FGF9	2254	FGF-9|GAF|HBFG-9|HBGF-9|SYNS3	fibroblast growth factor 9	7.04448	7.04518	7.08315	7.22085	7.3112	7.21349
FGF10	2255	-	fibroblast growth factor 10	5.30752	4.61384	4.97509	5.27443	4.66934	5.04357
FGF11	2256	FGF-11|FHF-3|FHF3	fibroblast growth factor 11	5.52991	5.15441	4.97509	5.04702	5.16891	5.17481
FGF12	2257	FGF12B|FHF1	fibroblast growth factor 12	3.86006	4.7789	4.76864	4.9374	4.13328	4.04357
FGF13	2258	FGF-13|FGF2|FHF-2|FHF2	fibroblast growth factor 13	8.99308	9.00408	8.94676	9.21499	9.26463	9.24184
FGF14	2259	FGF-14|FHF-4|FHF4|SCA27	fibroblast growth factor 14	4.86006	4.89138	4.76864	5.33332	4.85575	5.07752
FGFR1	2260	BFGFR|CD331|CEK|FGFBR|FGFR-1|FLG|FLT-2|FLT2|HBGFR|HH2|HRTFDS|KAL2|N-SAM|OGD|bFGF-R-1	fibroblast growth factor receptor 1	4.48809	4.32434	4.52763	4.54745	4.45521	4.50923
FGFR3	2261	ACH|CD333|CEK2|HSFGFR3EX|JTK4	fibroblast growth factor receptor 3	5.48809	4.61384	4.9095	4.77693	4.71825	5.0088
FGFR2	2263	BBDS|BEK|BFR-1|CD332|CEK3|CFD1|ECT1|JWS|K-SAM|KGFR|TK14|TK25	fibroblast growth factor receptor 2	6.01534	5.83623	5.46052	6.36189	5.66934	5.82118
FGFR4	2264	CD334|JTK2|TKF	fibroblast growth factor receptor 4	4.40063	3.89138	4.1271	4.77693	4.56624	4.89918
FIGF	2277	VEGF-D|VEGFD	c-fos induced growth factor (vascular endothelial growth factor D)	4.10107	3.81738	2.94267	4.08178	3.71825	3.35169
FLNA	2316	ABP-280|ABPX|CSBS|CVD1|FLN|FLN-A|FLN1|FMD|MNS|NHBP|OPD|OPD1|OPD2|XLVD|XMVD	filamin A, alpha	9.47477	9.49723	9.53988	9.93858	9.95856	9.8546
FLNC	2318	ABP-280|ABP280A|ABPA|ABPL|FLN2|MFM5|MPD4	filamin C, gamma	5.92419	5.97884	5.52763	5.52236	5.20367	5.23621
FLT1	2321	FLT|FLT-1|VEGFR-1|VEGFR1	fms-related tyrosine kinase 1	3.40063	4.02888	3.65316	4.33332	3.89882	4.04357
FLT3	2322	CD135|FLK-2|FLK2|STK1	fms-related tyrosine kinase 3	3.40063	2.73937	3.0682	3.27443	2.81136	2.23621
FN1	2335	CIG|ED-B|FINC|FN|FNZ|GFND|GFND2|LETS|MSF	fibronectin 1	13.4955	13.457	13.4134	13.5478	13.5465	13.5414
FOS	2353	AP-1|C-FOS|p55	FBJ murine osteosarcoma viral oncogene homolog	7.23352	7.60287	7.61252	5.89892	5.94064	5.86071
MTOR	2475	FRAP|FRAP1|FRAP2|RAFT1|RAPT1	mechanistic target of rapamycin (serine/threonine kinase)	9.00796	8.98519	8.89263	9.09674	9.13103	9.21731
FUT8	2530	-	fucosyltransferase 8 (alpha (1,6) fucosyltransferase)	8.45047	8.32767	8.33811	8.55983	8.46957	8.53084
FZD2	2535	Fz2|fz-2|fzE2|hFz2	frizzled class receptor 2	4.57055	4.81738	5.21116	5.04702	4.85575	4.60545
GAS1	2619	-	growth arrest-specific 1	5.25861	4.02888	4.65316	3.93739	4.13328	3.73871
GATA1	2623	ERYF1|GATA-1|GF-1|GF1|NF-E1|NFE1|XLANP|XLTDA|XLTT	GATA binding protein 1 (globin transcription factor 1)	5.15551	4.47634	4.43744	4.9374	4.39632	4.86071
GATA2	2624	DCML|IMD21|MONOMAC|NFE1B	GATA binding protein 2	4.92419	4.47634	4.0068	4.54745	4.39632	4.69565
GATA3	2625	HDR|HDRS	GATA binding protein 3	2.98559	4.02888	4.1271	3.77693	4.05928	3.89918
GHR	2690	GHBP|GHIP	growth hormone receptor	4.20798	4.65691	4.87556	4.54745	4.71825	4.78054
GLI1	2735	GLI	GLI family zinc finger 1	4.79294	4.99571	5.1271	4.97487	4.71825	4.50923
GLI3	2737	ACLS|GCPS|GLI3-190|GLI3FL|PAP-A|PAPA|PAPA1|PAPB|PHS|PPDIV	GLI family zinc finger 3	7.23352	6.709	6.88412	6.67815	6.82258	6.67362
GNA11	2767	FBH|FBH2|FHH2|GNA-11|HHC2|HYPOC2	guanine nucleotide binding protein (G protein), alpha 11 (Gq class)	6.86006	6.73937	6.60218	7.00235	6.86664	7.11068
GNAQ	2776	CMC1|G-ALPHA-q|GAQ|SWS	guanine nucleotide binding protein (G protein), q polypeptide	4.86006	5.32434	4.65316	5.38991	4.45521	5.23621
GNAS	2778	AHO|C20orf45|GNAS1|GPSA|GSA|GSP|NESP|POH|SCG6|SgVI	GNAS complex locus	10.7886	10.9336	10.8358	11.0903	10.9015	10.9579
GNG4	2786	-	guanine nucleotide binding protein (G protein), gamma 4	4.20798	4.56945	4.9095	4.64366	3.71825	4.55814
GNG7	2788	-	guanine nucleotide binding protein (G protein), gamma 7	5.48809	5.45209	4.97509	5.27443	5.09676	5.40614
GNGT1	2792	GNG1	guanine nucleotide binding protein (G protein), gamma transducing activity polypeptide 1	4.86006	4.69873	4.34122	4.97487	3.71825	3.97318
SFN	2810	YWHAS	stratifin	7.72255	7.47634	7.66812	8.811	8.73022	8.65968
GRB2	2885	ASH|EGFRBP-GRB2|Grb3-3|MST084|MSTP084|NCKAP2	growth factor receptor-bound protein 2	11.2288	11.2361	11.1936	11.2917	11.3461	11.3224
GRIA3	2892	GLUR-C|GLUR-K3|GLUR3|GLURC|GluA3|MRX94	glutamate receptor, ionotropic, AMPA 3	5.10107	4.02888	4.39013	4.9374	4.33492	4.78054
GRIN1	2902	GluN1|MRD8|NMD-R1|NMDA1|NMDAR1|NR1	glutamate receptor, ionotropic, N-methyl D-aspartate 1	6.18199	5.83623	5.97509	5.66675	5.64425	5.43261
GRIN2A	2903	EPND|FESD|GluN2A|LKS|NMDAR2A|NR2A	glutamate receptor, ionotropic, N-methyl D-aspartate 2A	5.95521	5.67797	5.43744	5.9374	5.36594	5.40614
GRIN2B	2904	EIEE27|GluN2B|MRD6|NMDAR2B|NR2B|hNR3	glutamate receptor, ionotropic, N-methyl D-aspartate 2B	3.40063	3.47634	2.94267	3.49682	2.39632	3.35169
GSK3B	2932	-	glycogen synthase kinase 3 beta	8.38362	8.24187	8.35976	8.4936	8.57623	8.48098
MSH6	2956	GTBP|GTMBP|HNPCC5|HSAP|p160	mutS homolog 6	10.1754	9.98941	10.0455	10.4301	10.4187	10.4457
GTF2H3	2967	BTF2|P34|TFB4|TFIIH	general transcription factor IIH, polypeptide 3, 34kDa	9.35773	9.28369	9.27114	9.04482	9.0758	9.06488
GZMB	3002	CCPI|CGL-1|CGL1|CSP-B|CSPB|CTLA1|CTSGL1|HLP|SECT	granzyme B (granzyme 2, cytotoxic T-lymphocyte-associated serine esterase 1)	4.64855	4.02888	4.5707	4.68947	4.05928	4.73872
H2AFX	3014	H2A.X|H2A/X|H2AX	H2A histone family, member X	9.24925	8.95962	9.04929	9.17932	9.10598	9.16498
H3F3A	3020	H3.3A|H3F3	H3 histone, family 3A	13.5139	13.5375	13.5217	13.9574	13.8812	13.8445
HDAC1	3065	GON-10|HD1|RPD3|RPD3L1	histone deacetylase 1	9.66507	9.61111	9.67923	9.89159	9.90543	9.9297
HDAC2	3066	HD2|RPD3|YAF1	histone deacetylase 2	11.0236	10.9286	10.9442	11.0415	11.0758	11.058
HELLS	3070	LSH|Nbla10143|PASG|SMARCA6	helicase, lymphoid-specific	9.57805	9.45056	9.50283	9.46919	9.64425	9.68468
HGF	3082	DFNB39|F-TCF|HGFB|HPTA|SF	hepatocyte growth factor (hepapoietin A; scatter factor)	8.12855	8.03297	8.14502	8.57821	8.61871	8.87766
HHEX	3087	HEX|HMPH|HOX11L-PEN|PRH|PRHX	hematopoietically expressed homeobox	5.98559	6.01239	5.94267	5.57211	5.694	5.29511
HMGA1	3159	HMG-R|HMGA1A|HMGIY	high mobility group AT-hook 1	10.7304	10.6516	10.6817	11.0737	10.8254	10.8092
NR4A1	3164	GFRP1|HMR|N10|NAK-1|NGFIB|NP10|NUR77|TR3	nuclear receptor subfamily 4, group A, member 1	6.92419	6.94449	6.75936	6.13241	6.09676	5.93665
TLX1	3195	HOX11|TCL3	T-cell leukemia homeobox 1	3.86006	4.42743	4.1271	4.59636	4.27079	4.04357
HOXA9	3205	ABD-B|HOX1|HOX1.7|HOX1G	homeobox A9	5.35482	5.24187	5.29059	5.81875	4.98128	5.40614
HOXA10	3206	HOX1|HOX1.8|HOX1H|PL	homeobox A10	5.61008	5.59182	5.43744	5.97487	5.64425	5.26596
HOXA11	3207	HOX1|HOX1I	homeobox A11	4.98559	5.09301	5.41398	5.27443	4.66934	4.50923
HPGD	3248	15-PGDH|PGDH|PGDH1|PHOAR1|SDR36C1	hydroxyprostaglandin dehydrogenase 15-(NAD)	4.20798	4.3768	5.0068	4.38991	4.20367	4.86071
HRAS	3265	C-BAS/HAS|C-H-RAS|C-HA-RAS1|CTLO|H-RASIDX|HAMSV|HRAS1|RASH1|p21ras	Harvey rat sarcoma viral oncogene homolog	7.08713	7.18416	7.0682	7.34052	7.26257	7.18263
HES1	3280	HES-1|HHL|HRY|bHLHb39	hes family bHLH transcription factor 1	4.92419	4.85485	4.61252	4.1489	4.27079	4.17481
HSPA1A	3303	HEL-S-103|HSP70-1|HSP70-1A|HSP70.1|HSP70I|HSP72|HSPA1	heat shock 70kDa protein 1A	6.79294	6.66748	6.52763	6.52236	6.04017	6.07752
HSPA2	3306	HSP70-2|HSP70-3	heat shock 70kDa protein 2	5.25861	4.96176	5.39013	5.64366	5.09676	5.50923
HSPA6	3310	-	heat shock 70kDa protein 6 (HSP70B')	8.16881	8.13169	8.18368	5.85939	6.02081	5.801
HSPB1	3315	CMT2F|HEL-S-102|HMN2B|HS.76067|HSP27|HSP28|Hsp25|SRP27	heat shock 27kDa protein 1	10.6744	10.4282	10.4272	10.0114	9.80571	9.83737
TNC	3371	150-225|DFNA56|GMEM|GP|HXB|JI|TN|TN-C	tenascin C	4.72255	4.7789	4.39013	4.85939	4.51179	4.11068
IBSP	3381	BNSP|BSP|BSP-II|SP-II	integrin-binding sialoprotein	4.10107	4.42743	3.5707	4.0114	3.71825	4.45861
ID1	3397	ID|bHLHb24	inhibitor of DNA binding 1, dominant negative helix-loop-helix protein	7.23352	7.07724	7.39013	7.2669	7.16008	6.97318
ID2	3398	GIG8|ID2A|ID2H|bHLHb26	inhibitor of DNA binding 2, dominant negative helix-loop-helix protein	8.25237	8.08515	8.15567	7.86439	8.06874	8.03927
ID4	3400	IDB4|bHLHb27	inhibitor of DNA binding 4, dominant negative helix-loop-helix protein	5.30752	4.96176	4.5707	5.59636	5.02081	5.14311
IDH1	3417	HEL-216|HEL-S-26|IDCD|IDH|IDP|IDPC|PICD	isocitrate dehydrogenase 1 (NADP+), soluble	8.03725	7.94449	8.08687	8.00235	7.91464	8.21731
IDH2	3418	D2HGA2|ICD-M|IDH|IDHM|IDP|IDPM|mNADP-IDH	isocitrate dehydrogenase 2 (NADP+), mitochondrial	10.7214	10.6097	10.5399	10.6386	10.6363	10.6562
IFNA2	3440	IFN-alphaA|IFNA|IFNA2B|INFA2	interferon, alpha 2	4.79294	5.02888	4.87556	4.81875	4.89882	4.73872
IFNA7	3444	IFN-alphaJ|IFNA-J	interferon, alpha 7	4.20798	3.89138	3.65316	3.68947	3.39632	3.65125
IFNA17	3451	IFN-alphaI|IFNA|INFA|LEIF2C1	interferon, alpha 17	5.44502	5.81738	5.71206	5.77693	5.85575	5.48414
IFNG	3458	IFG|IFI	interferon, gamma	4.72255	3.73937	3.73117	3.59636	3.98128	3.97318
IGF1	3479	IGF-I|IGF1A|IGFI	insulin-like growth factor 1 (somatomedin C)	5.68603	5.42743	5.0682	5.59636	4.81136	5.11068
IGF1R	3480	CD221|IGFIR|IGFR|JTK13	insulin-like growth factor 1 receptor	9.23983	9.08908	9.14145	9.13241	9.22921	9.17481
IGFBP3	3486	BP-53|IBP3	insulin-like growth factor binding protein 3	11.5972	11.5942	11.578	12.6355	12.6557	12.591
IKBKB	3551	IKK-beta|IKK2|IKKB|IMD15|NFKBIKB	inhibitor of kappa light polypeptide gene enhancer in B-cells, kinase beta	7.27099	7.24893	6.84956	6.83921	6.48378	6.68468
IL1A	3552	IL-1A|IL1|IL1-ALPHA|IL1F1	interleukin 1, alpha	4.20798	4.15441	4.0682	5.0114	4.27079	4.17481
IL1B	3553	IL-1|IL1-BETA|IL1F2|IL-1b	interleukin 1, beta	5.04448	4.42743	4.80517	5.27443	4.51179	4.86071
IL1R1	3554	CD121A|D2S1473|IL-1R-alpha|IL1R|IL1RA|P80	interleukin 1 receptor, type I	4.72255	4.26989	4.1271	4.44436	4.85575	4.17481
IL1RAP	3556	C3orf13|IL-1RAcP|IL1R3	interleukin 1 receptor accessory protein	6.04448	5.927	6.0682	6.21303	5.78863	5.73872
IL2RA	3559	CD25|IDDM10|IL2R|TCGFR|p55	interleukin 2 receptor, alpha	4.57055	4.26989	4.29059	4.1489	4.13328	4.23621
IL2RB	3560	CD122|IL15RB|P70-75	interleukin 2 receptor, beta	4.10107	3.89138	4.43744	4.54745	4.33492	4.69565
IL3	3562	IL-3|MCGF|MULTI-CSF	interleukin 3	5.61008	4.99571	5.21116	5.68947	5.71825	5.20584
IL3RA	3563	CD123|IL3R|IL3RAY|IL3RX|IL3RY|hIL-3Ra	interleukin 3 receptor, alpha (low affinity)	6.37791	6.61384	6.19749	7.02932	6.57954	6.87042
IL5RA	3568	CD125|CDw125|HSIL5R3|IL5R	interleukin 5 receptor, alpha	6.18199	6.2133	6.21116	5.66675	5.59271	6.04357
IL6	3569	BSF2|HGF|HSF|IFNB2|IL-6	interleukin 6	4.30752	3.47634	3.0682	3.59636	2.81136	2.97318
IL6R	3570	CD126|IL-6R-1|IL-6RA|IL6Q|IL6RA|IL6RQ|gp80	interleukin 6 receptor	6.15551	6.04518	5.92618	6.11573	6.15121	6.39272
IL7	3574	IL-7	interleukin 7	4.10107	4.73937	4.80517	4.81875	4.51179	4.89918
IL7R	3575	CD127|CDW127|IL-7R-alpha|IL7RA|ILRA|IL-7Ralpha	interleukin 7 receptor	4.57055	4.56945	4.52763	4.77693	4.56624	4.78054
CXCL8	3576	GCP-1|GCP1|IL8|LECT|LUCT|LYNAP|MDNCF|MONAP|NAF|NAP-1|NAP1|IL-8	chemokine (C-X-C motif) ligand 8	7.90842	8.05326	8.0531	6.50965	6.60577	6.59377
IL10	3586	CSIF|GVHDS|IL-10|IL10A|TGIF	interleukin 10	5.89248	6.26989	6.23813	6.18132	6.28709	6.15905
IL11	3589	AGIF|IL-11	interleukin 11	4.20798	4.32434	4.34122	4.08178	4.33492	3.65125
IL11RA	3590	CRSDA	interleukin 11 receptor, alpha	4.64855	4.47634	3.29059	4.0114	3.61871	3.82118
IL12A	3592	IL35|CLMF|IL-12A|NFSK|NKSF1|P35	interleukin 12A	2.98559	2.73937	2.94267	3.59636	3.71825	3.82118
IL12B	3593	CLMF|CLMF2|IL-12B|IMD28|IMD29|NKSF|NKSF2	interleukin 12B	4.86006	4.65691	4.61252	4.68947	4.71825	4.65125
IL12RB2	3595	-	interleukin 12 receptor, beta 2	4.40063	3.47634	3.39013	4.08178	3.39632	3.11068
IL13	3596	IL-13|P600	interleukin 13	3.98559	4.69873	4.65316	4.73386	4.13328	4.23621
IL13RA2	3598	CD213A2|CT19|IL-13R|IL13BP	interleukin 13 receptor, alpha 2	3.86006	3.96177	3.39013	4.38991	4.05928	3.45861
IL15	3600	IL-15	interleukin 15	3.98559	3.96177	4.0682	4.1489	3.39632	3.35169
INHBA	3624	EDF|FRP	inhibin, beta A	4.79294	4.56945	4.0682	3.68947	3.61871	3.89918
INHBB	3625	-	inhibin, beta B	5.52991	5.927	5.75003	6.76628	6.64425	6.55814
ITGA6	3655	CD49f|ITGA6B|VLA-6	integrin, alpha 6	5.25861	5.24187	4.65316	4.97487	4.71825	4.40614
IRAK2	3656	IRAK-2	interleukin-1 receptor-associated kinase 2	5.89248	5.52364	5.89263	4.89892	5.16891	4.82118
IRS1	3667	HIRS-1	insulin receptor substrate 1	5.30752	4.99571	4.80517	5.59636	4.33492	5.20584
ITGA2	3673	BR|CD49B|GPIa|HPA-5|VLA-2|VLAA2	integrin, alpha 2 (CD49B, alpha 2 subunit of VLA-2 receptor)	3.72255	3.65691	3.73117	4.08178	3.98128	3.55814
ITGA3	3675	CD49C|GAP-B3|GAPB3|ILNEB|MSK18|VCA-2|VL3A|VLA3a	integrin, alpha 3 (antigen CD49C, alpha 3 subunit of VLA-3 receptor)	7.11487	6.97884	6.69269	7.15707	7.28709	7.21349
ITGA7	3679	-	integrin, alpha 7	4.20798	4.15441	4.94267	4.44436	4.33492	4.45861
ITGA9	3680	ALPHA-RLC|ITGA4L|RLC	integrin, alpha 9	4.86006	4.99571	4.43744	5.30418	4.39632	5.0088
ITGB3	3690	BDPLT16|BDPLT2|CD61|GP3A|GPIIIa|GT	integrin, beta 3 (platelet glycoprotein IIIa, antigen CD61)	3.40063	2.73937	3.73117	4.08178	3.89882	3.55814
ITGB4	3691	CD104	integrin, beta 4	5.30752	5.18416	5.0682	5.47083	5.02081	4.78054
ITGB6	3694	AI1H	integrin, beta 6	5.57055	5.2133	5.29059	5.81875	4.76555	5.11068
ITGB7	3695	-	integrin, beta 7	14.1153	14.105	14.0545	14.3709	14.2814	14.2665
ITGB8	3696	-	integrin, beta 8	6.44502	6.45209	6.60218	5.89892	6.30321	6.37917
JAG2	3714	HJ2|SER2	jagged 2	7.16881	7.47634	7.45478	7.96559	8.06402	8.04357
JAK1	3716	JAK1A|JAK1B|JTK3	Janus kinase 1	9.46671	9.41023	9.41398	9.41228	9.3755	9.39272
JAK2	3717	JTK10|THCYT3	Janus kinase 2	6.33136	6.31091	6.4021	6.24406	6.31915	5.95503
JAK3	3718	JAK-3|JAK3_HUMAN|JAKL|L-JAK|LJAK	Janus kinase 3	2.98559	2.3768	1.48324	3.38991	3.13328	3.35169
JUN	3725	AP-1|AP1|c-Jun	jun proto-oncogene	8.66741	8.64626	8.78016	7.56598	7.61871	7.69017
KIT	3815	C-Kit|CD117|PBT|SCFR	v-kit Hardy-Zuckerman 4 feline sarcoma viral oncogene homolog	5.10107	4.73937	4.52763	5.27443	4.33492	4.78054
KRAS	3845	C-K-RAS|CFC2|K-RAS2A|K-RAS2B|K-RAS4A|K-RAS4B|KI-RAS|KRAS1|KRAS2|NS|NS3|RALD|RASK2	Kirsten rat sarcoma viral oncogene homolog	11.0766	10.9767	10.9365	10.5652	10.6709	10.5952
LAMA3	3909	BM600|E170|LAMNA|LOCS	laminin, alpha 3	5.30752	5.32434	5.1271	5.24406	4.89882	4.97318
LAMA5	3911	-	laminin, alpha 5	5.98559	5.73937	5.69269	6.13241	6.2543	5.67362
LAMB3	3914	AI1A|BM600-125KDA|LAM5|LAMNB1	laminin, beta 3	6.23352	6.16936	6.1271	6.21303	6.16891	5.95503
LAMC2	3918	B2T|BM600|CSF|EBR2|EBR2A|LAMB2T|LAMNB2	laminin, gamma 2	3.72255	3.26989	3.73117	4.1489	2.61871	2.97318
STMN1	3925	C1orf215|LAP18|Lag|OP18|PP17|PP19|PR22|SMN	stathmin 1	12.569	12.5392	12.5363	12.7556	12.7425	12.7608
LEP	3952	LEPD|OB|OBS	leptin	5.25861	4.85485	4.29059	5.08178	4.56624	4.97318
LEPR	3953	CD295|LEP-R|LEPRD|OB-R|OBR	leptin receptor	6.40063	5.81738	6.37806	5.91829	5.89882	6.0088
LFNG	3955	SCDO3	LFNG O-fucosylpeptide 3-beta-N-acetylglucosaminyltransferase	5.75818	5.2133	4.80517	5.54745	5.42606	5.75978
LIF	3976	CDF|DIA|HILDA|MLPLI	leukemia inhibitory factor	5.25861	5.02888	5.15566	4.54745	5.13328	4.29511
LIFR	3977	CD118|LIF-R|SJS2|STWS|SWS	leukemia inhibitory factor receptor alpha	4.48809	4.2133	4.18368	4.1489	4.66934	3.97318
LIG4	3981	LIG4S	ligase IV, DNA, ATP-dependent	6.62944	6.81738	6.79612	7.08178	7.00118	7.06064
LRP2	4036	DBS|GP330	low density lipoprotein receptor-related protein 2	4.30752	3.65691	4.34122	4.77693	3.98128	3.55814
LTBP1	4052	-	latent transforming growth factor beta binding protein 1	6.37791	6.40234	6.36588	6.64366	6.66934	6.59377
SMAD2	4087	JV18|JV18-1|MADH2|MADR2|hMAD-2|hSMAD2	SMAD family member 2	9.45319	9.37035	9.49307	9.2968	9.31319	9.31481
SMAD3	4088	HSPC193|HsT17436|JV15-2|LDS1C|LDS3|MADH3	SMAD family member 3	6.72255	6.64626	6.75936	6.85939	6.78863	6.40614
SMAD4	4089	DPC4|JIP|MADH4|MYHRS	SMAD family member 4	9.44502	9.47483	9.38109	9.21303	9.31319	9.41114
SMAD9	4093	MADH6|MADH9|PPH2|SMAD8|SMAD8A|SMAD8B	SMAD family member 9	4.20798	3.65691	4.23813	4.54745	4.20367	4.50923
MAPT	4137	DDPAC|FTDP-17|MAPTL|MSTD|MTBT1|MTBT2|PPND|PPP1R103|TAU	microtubule-associated protein tau	5.35482	5.35081	5.5707	4.9374	5.05928	5.40614
MCM2	4171	BM28|CCNL1|CDCL1|D3S3194|MITOTIN|cdc19	minichromosome maintenance complex component 2	10.402	10.4329	10.4331	10.5451	10.3544	10.3612
MCM4	4173	CDC21|CDC54|NKCD|NKGCD|P1-CDC21|hCdc21	minichromosome maintenance complex component 4	11.2136	11.1596	11.149	11.4174	11.4384	11.4586
MCM5	4174	CDC46|P1-CDC46	minichromosome maintenance complex component 5	10.3105	10.197	10.1802	10.4318	10.3631	10.2362
MCM7	4176	CDC47|MCM2|P1.1-MCM3|P1CDC47|P85MCM|PNAS146|PPP1R104	minichromosome maintenance complex component 7	13.0908	13.0284	12.9867	13.1404	13.1584	13.1274
MDM2	4193	ACTFS|HDMX|hdm2	MDM2 proto-oncogene, E3 ubiquitin protein ligase	10.4133	10.3393	10.3264	10.3378	10.4141	10.465
MAP3K1	4214	MAPKKK1|MEKK|MEKK 1|MEKK1|SRXY6	mitogen-activated protein kinase kinase kinase 1, E3 ubiquitin protein ligase	10.6246	10.5002	10.4469	10.0426	10.0569	10.128
MAP3K5	4217	ASK1|MAPKKK5|MEKK5	mitogen-activated protein kinase kinase kinase 5	6.70441	6.91818	6.75003	6.88914	6.694	6.92738
MEN1	4221	MEAI|SCG2	multiple endocrine neoplasia I	9.71351	9.64359	9.61123	10.036	10.0159	10.0339
MET	4233	AUTS9|DFNB97|HGFR|RCCP2|c-Met	MET proto-oncogene, receptor tyrosine kinase	5.92419	5.09301	5.61252	5.52236	5.05928	4.97318
MFNG	4242	-	MFNG O-fucosylpeptide 3-beta-N-acetylglucosaminyltransferase	9.11487	9.16003	9.04357	9.46425	9.42422	9.33073
KITLG	4254	FPH2|FPHH|KL-1|Kitl|MGF|SCF|SF|SHEP7	KIT ligand	4.64855	4.73937	4.5707	5.27443	4.39632	4.50923
MGMT	4255	-	O-6-methylguanine-DNA methyltransferase	8.10799	8.08515	8.03399	8.26311	8.14227	8.08171
MLF1	4291	-	myeloid leukemia factor 1	5.86006	5.9093	5.71206	6.02932	5.694	5.07752
MLH1	4292	COCA2|FCC2|HNPCC|HNPCC2|hMLH1	mutL homolog 1	9.39215	9.37841	9.33967	9.36895	9.39632	9.36721
MLLT3	4300	AF9|YEATS3	myeloid/lymphoid or mixed-lineage leukemia; translocated to, 3	6.77567	6.68839	6.44902	5.97487	6.11514	6.04357
MLLT4	4301	AF6|MLL-AF6|AFDN	myeloid/lymphoid or mixed-lineage leukemia; translocated to, 4	8.67675	8.59735	8.63552	8.42756	8.5118	8.3655
FOXO4	4303	AFX|AFX1|MLLT7	forkhead box O4	6.98559	7.12404	6.78702	6.87929	6.80004	6.88007
MMP3	4314	CHDS6|MMP-3|SL-1|STMY|STMY1|STR1	matrix metallopeptidase 3	4.40063	3.26989	4.34122	3.77693	3.98128	3.55814
MMP7	4316	MMP-7|MPSL1|PUMP-1	matrix metallopeptidase 7	5.57055	5.24187	5.23813	5.57211	4.71825	5.35169
MMP9	4318	CLG4B|GELB|MANDP2|MMP-9	matrix metallopeptidase 9	4.64855	4.85485	4.0068	4.38991	3.89882	3.82118
MNAT1	4331	CAP35|MAT1|RNF66|TFB3	MNAT CDK-activating kinase assembly factor 1	8.31949	8.40234	8.36588	8.07749	8.14227	8.14311
MPL	4352	C-MPL|CD110|MPLV|THCYT2|TPOR	MPL proto-oncogene, thrombopoietin receptor	4.30752	4.15441	3.80517	4.81875	3.89882	4.40614
MPO	4353	-|Myeloperoxidase	myeloperoxidase	4.98559	4.56945	4.87556	5.11573	4.33492	4.40614
MSH2	4436	COCA1|FCC1|HNPCC|HNPCC1|LCFS2	mutS homolog 2	9.88444	9.97565	9.94472	9.89159	9.95983	9.96867
MUTYH	4595	MYH	mutY DNA glycosylase	6.74048	6.51196	6.66315	6.83921	6.18639	6.23621
MYB	4602	Cmyb|c-myb|c-myb_CDS|efg	v-myb avian myeloblastosis viral oncogene homolog	9.14209	9.16564	9.1468	9.1031	9.15121	9.13507
MYC	4609	MRTL|MYCC|bHLHe39|c-Myc	v-myc avian myelocytomatosis viral oncogene homolog	12.5611	12.5765	12.4952	12.6468	12.6397	12.6294
MYCN	4613	MODED|N-myc|NMYC|ODED|bHLHe37	v-myc avian myelocytomatosis viral oncogene neuroblastoma derived homolog	7.14209	6.81738	6.89263	7.80321	7.70617	7.66248
MYD88	4615	MYD88D	myeloid differentiation primary response 88	8.72255	8.68319	8.62279	9.05579	9.10598	9.10452
GADD45B	4616	GADD45BETA|MYD118	growth arrest and DNA-damage-inducible, beta	7.88444	7.9093	7.91369	8.19329	8.11056	8.08171
NASP	4678	FLB7527|HMDRA1|PRO1999	nuclear autoantigenic sperm protein (histone-binding)	8.25237	8.09301	8.30661	8.56905	8.46599	8.46503
NBN	4683	AT-V1|AT-V2|ATV|NBS|NBS1|P95	nibrin	10.4814	10.4965	10.3946	10.2508	10.3563	10.4203
NF1	4763	NFNS|VRNF|WSS	neurofibromin 1	9.32544	9.27681	9.20775	9.11153	9.21223	9.22301
NF2	4771	ACN|BANF|SCH	neurofibromin 2 (merlin)	9.20476	9.09692	9.09611	9.81229	9.75093	9.7506
NFATC1	4772	NF-ATC|NF-ATc1.2|NFAT2|NFATc	nuclear factor of activated T-cells, cytoplasmic, calcineurin-dependent 1	5.35482	5.42743	5.46052	5.11573	4.39632	4.82118
NFE2L2	4780	HEBP1|NRF2	nuclear factor, erythroid 2-like 2	10.2602	10.1647	10.2373	9.68099	9.7568	9.79336
NFKB1	4790	EBP-1|KBF1|NF-kB1|NF-kappa-B|NF-kappaB|NFKB-p105|NFKB-p50|NFkappaB|p105|p50	nuclear factor of kappa light polypeptide gene enhancer in B-cells 1	8.15551	8.12404	8.17673	7.87929	7.87205	7.86557
NFKBIA	4792	IKBA|MAD-3|NFKBI	nuclear factor of kappa light polypeptide gene enhancer in B-cells inhibitor, alpha	9.24925	9.35408	9.23143	9.07533	9.05215	9.1411
NGF	4803	Beta-NGF|HSAN5|NGFB	nerve growth factor (beta polypeptide)	3.57055	2.56945	1.48324	3.0114	2.81136	3.73871
NGFR	4804	CD271|Gp80-LNGFR|TNFRSF16|p75(NTR)|p75NTR	nerve growth factor receptor	5.44502	5.15441	5.09795	5.24406	4.56624	4.86071
NODAL	4838	HTX5	nodal growth differentiation factor	5.44502	5.09301	4.87556	5.36189	5.13328	4.78054
NOS3	4846	ECNOS|eNOS	nitric oxide synthase 3 (endothelial cell)	5.04448	4.52364	4.5707	4.08178	4.20367	4.29511
NOTCH1	4851	AOS5|AOVD1|TAN1|hN1	notch 1	8.61979	8.45209	8.26132	9.2189	9.10598	9.01757
NOTCH2	4853	AGS2|HJCYS|hN2	notch 2	10.6545	10.568	10.5378	10.6881	10.7986	10.7908
NOTCH3	4854	CADASIL|CASIL|IMF2|LMNS	notch 3	3.86006	3.56945	1.80517	3.0114	2.61871	2.97318
NPM1	4869	B23|NPM	nucleophosmin (nucleolar phosphoprotein B23, numatrin)	7.66741	7.52945	7.24479	7.73386	7.75387	7.44567
NRAS	4893	ALPS4|CMNS|N-ras|NCMS|NRAS1|NS6	neuroblastoma RAS viral (v-ras) oncogene homolog	7.58053	7.67797	7.66315	7.67815	7.68787	7.801
NTF3	4908	HDNF|NGF-2|NGF2|NT-3|NT3	neurotrophin 3	7.45591	7.1988	7.25142	8.14068	8.12424	8.07752
NTHL1	4913	FAP3|NTH1|OCTS3|hNTH1	nth-like DNA glycosylase 1	9.39498	9.32767	9.31771	9.67957	9.61387	9.61704
NTRK1	4914	MTC|TRK|TRK1|TRKA|Trk-A|p140-TrkA	neurotrophic tyrosine kinase, receptor, type 1	4.79294	3.56945	3.48324	4.38991	3.98128	3.55814
NTRK2	4915	GP145-TrkB|TRKB|trk-B	neurotrophic tyrosine kinase, receptor, type 2	4.79294	5.09301	4.5707	4.21303	3.89882	3.97318
OSM	5008	-	oncostatin M	5.10107	5.63554	5.0682	5.24406	4.94064	5.04357
PAK3	5063	MRX30|MRX47|OPHN3|PAK-3|PAK3beta|bPAK|beta-PAK	p21 protein (Cdc42/Rac)-activated kinase 3	4.48809	4.26989	3.87556	4.49682	3.39632	3.65125
PAX3	5077	CDHS|HUP2|WS1|WS3	paired box 3	4.64855	4.02888	4.0682	3.85939	2.81136	3.89918
PAX5	5079	ALL3|BSAP	paired box 5	4.98559	3.96177	4.69269	4.33332	3.98128	4.17481
PBX1	5087	-	pre-B-cell leukemia homeobox 1	8.77567	8.57507	8.5707	8.65813	8.68172	8.53695
PBX3	5090	-	pre-B-cell leukemia homeobox 3	6.52991	6.42743	6.42575	6.45765	6.41127	6.30946
PCK1	5105	PEPCK-C|PEPCK1|PEPCKC	phosphoenolpyruvate carboxykinase 1 (soluble)	3.20798	3.3768	3.0682	3.68947	2.98128	3.45861
PCNA	5111	ATLD2	proliferating cell nuclear antigen	10.03	10.0442	10.0502	10.6009	10.4389	10.4873
PDGFA	5154	PDGF-A|PDGF1	platelet-derived growth factor alpha polypeptide	6.28327	6.01239	6.0068	5.95625	5.71825	6.06064
PDGFB	5155	IBGC5|PDGF-2|PDGF2|SIS|SSV|c-sis	platelet-derived growth factor beta polypeptide	4.64855	4.85485	4.43744	5.18132	4.27079	4.86071
PDGFRA	5156	CD140A|PDGFR-2|PDGFR2|RHEPDGFRA	platelet-derived growth factor receptor, alpha polypeptide	4.40063	4.3768	3.87556	4.27443	4.20367	3.73871
PDGFRB	5159	CD140B|IBGC4|IMF1|JTK12|PDGFR|PDGFR-1|PDGFR1	platelet-derived growth factor receptor, beta polypeptide	4.86006	4.61384	4.48324	4.73386	4.81136	4.29511
PGF	5228	D12S1900|PGFL|PLGF|PlGF-2|SHGC-10760	placental growth factor	5.30752	4.81738	4.23813	5.04702	4.27079	4.55814
PIK3CA	5290	CLOVE|CWS5|MCAP|MCM|MCMTC|PI3K|p110-alpha	phosphatidylinositol-4,5-bisphosphate 3-kinase, catalytic subunit alpha	10.0553	10.0309	10.0578	9.55365	9.68326	9.7294
PIK3CB	5291	P110BETA|PI3K|PI3KBETA|PIK3C1	phosphatidylinositol-4,5-bisphosphate 3-kinase, catalytic subunit beta	6.95521	6.83623	6.77786	6.88914	7.14227	7.06064
PIM1	5292	PIM	Pim-1 proto-oncogene, serine/threonine kinase	9.67675	9.62066	9.50283	9.3548	9.39444	9.3023
PIK3CD	5293	APDS|IMD14|P110DELTA|PI3K|p110D	phosphatidylinositol-4,5-bisphosphate 3-kinase, catalytic subunit delta	5.44502	5.63554	4.97509	5.52236	5.27079	3.55814
PIK3CG	5294	PI3CG|PI3K|PI3Kgamma|PIK3|p110gamma|p120-PI3K	phosphatidylinositol-4,5-bisphosphate 3-kinase, catalytic subunit gamma	8.47744	8.42432	8.35668	8.44436	8.35051	8.45538
PIK3R1	5295	AGM7|GRB1|IMD36|p85|p85-ALPHA	phosphoinositide-3-kinase, regulatory subunit 1 (alpha)	7.74048	7.72932	7.66812	7.81359	7.98128	8.0088
PIK3R2	5296	MPPH|MPPH1|P85B|p85|p85-BETA	phosphoinositide-3-kinase, regulatory subunit 2 (beta)	7.28327	7.331	7.27766	7.99781	7.82816	7.78054
PITX2	5308	ARP1|Brx1|IDG2|IGDS|IGDS2|IHG2|IRID2|Otlx2|PTX2|RGS|RIEG|RIEG1|RS	paired-like homeodomain 2	3.72255	3.81738	3.39013	4.1489	4.33492	3.73871
PLA2G2A	5320	MOM1|PLA2|PLA2B|PLA2L|PLA2S|PLAS1|sPLA2	phospholipase A2, group IIA (platelets, synovial fluid)	5.72255	5.0613	5.54933	5.33332	5.23762	5.29511
PLA2G4A	5321	PLA2G4|cPLA2|cPLA2-alpha	phospholipase A2, group IVA (cytosolic, calcium-dependent)	9.82059	9.8479	9.94676	9.77428	9.7972	9.94932
PLA2G5	5322	FRFB|GV-PLA2|PLA2-10|hVPLA(2)	phospholipase A2, group V	4.20798	4.85485	5.0068	5.11573	4.85575	4.35169
PLAT	5327	T-PA|TPA	plasminogen activator, tissue	5.10107	4.85485	4.80517	5.38991	5.27079	4.97318
PLAU	5328	ATF|BDPLT5|QPD|UPA|URK|u-PA	plasminogen activator, urokinase	5.75818	5.45209	5.46052	5.57211	5.51179	5.48414
PLCB4	5332	ARCND2|PI-PLC	phospholipase C, beta 4	8.22081	8.1619	8.14145	7.85437	7.97123	8.0088
PLCG2	5336	APLAID|FCAS3|PLC-IV|PLC-gamma-2	phospholipase C, gamma 2 (phosphatidylinositol-specific)	7.80151	7.65691	7.68781	7.70628	7.6379	7.7011
PLD1	5337	-	phospholipase D1, phosphatidylcholine-specific	4.72255	4.52364	4.0068	5.08178	4.33492	4.35169
PML	5371	MYL|PP8675|RNF71|TRIM19	promyelocytic leukemia	9.30451	9.10278	9.11077	9.43766	9.13103	9.24558
POLB	5423	-	polymerase (DNA directed), beta	8.27714	8.16564	8.09426	7.66675	7.60577	7.55814
POLD1	5424	CRCS10|MDPL|POLD	polymerase (DNA directed), delta 1, catalytic subunit	6.95521	6.97033	7.22471	7.48388	7.04017	7.0942
POLE2	5427	DPE2	polymerase (DNA directed), epsilon 2, accessory subunit	7.87636	7.78377	7.71206	8.0159	7.8935	7.84108
POLR2D	5433	HSRBP4|HSRPB4|RBP4|RPB16	polymerase (RNA) II (DNA directed) polypeptide D	10.3534	10.1749	10.2456	10.4011	10.4029	10.4682
POLR2H	5437	RPABC3|RPB17|RPB8	polymerase (RNA) II (DNA directed) polypeptide H	9.62463	9.65293	9.59307	10.0688	10.0305	9.95503
POLR2J	5439	POLR2J1|RPB11|RPB11A|RPB11m|hRPB14	polymerase (RNA) II (DNA directed) polypeptide J, 13.3kDa	8.02268	8.1988	7.92203	8.13655	8.20796	8.09004
PPARG	5468	CIMT1|GLM1|NR1C3|PPARG1|PPARG2|PPARgamma	peroxisome proliferator-activated receptor gamma	5.30752	4.09301	4.84079	4.77693	4.66934	4.17481
PPP2CB	5516	PP2Abeta|PP2CB	protein phosphatase 2, catalytic subunit, beta isozyme	9.35482	9.58068	9.53852	9.60982	9.55787	9.58642
PPP2R1A	5518	MRD36|PP2A-Aalpha|PP2AAALPHA|PR65A	protein phosphatase 2, regulatory subunit A, alpha	10.9153	10.8543	10.8588	11.0304	11.1191	11.0983
PPP2R2B	5521	B55BETA|PP2AB55BETA|PP2ABBETA|PP2APR55B|PP2APR55BETA|PR2AB55BETA|PR2ABBETA|PR2APR55BETA|PR52B|PR55-BETA|PR55BETA|SCA12	protein phosphatase 2, regulatory subunit B, beta	5.20798	3.89138	3.87556	4.33332	4.27079	4.60545
PPP2R2C	5522	B55-GAMMA|IMYPNO|IMYPNO1|PR52|PR55G	protein phosphatase 2, regulatory subunit B, gamma	4.40063	4.15441	4.65316	4.68947	3.98128	3.82118
PPP3CA	5530	CALN|CALNA|CALNA1|CNA1|PPP2B	protein phosphatase 3, catalytic subunit, alpha isozyme	8.9359	8.86636	8.85828	8.82132	8.76555	8.82118
PPP3CB	5532	CALNA2|CALNB|CNA2|PP2Bbeta	protein phosphatase 3, catalytic subunit, beta isozyme	6.79294	6.50019	6.67306	6.82902	6.91988	6.68468
PPP3CC	5533	CALNA3|CNA3|PP2Bgamma	protein phosphatase 3, catalytic subunit, gamma isozyme	7.78433	7.43981	7.5547	7.33332	7.24598	7.31659
PPP3R1	5534	CALNB1|CNB|CNB1	protein phosphatase 3, regulatory subunit B, alpha	12.1844	12.0743	12.0585	12.2313	12.3152	12.2944
PPP3R2	5535	PPP3RL	protein phosphatase 3, regulatory subunit B, beta	3.98559	4.3768	3.87556	3.85939	3.71825	4.11068
PRKAA2	5563	AMPK|AMPK2|AMPKa2|PRKAA	protein kinase, AMP-activated, alpha 2 catalytic subunit	5.44502	4.927	5.23813	5.68947	5.09676	5.04357
PRKACA	5566	PKACA|PPNAD4	protein kinase, cAMP-dependent, catalytic, alpha	10.3765	10.3832	10.3727	10.5668	10.5935	10.5559
PRKACB	5567	PKA C-beta|PKACB	protein kinase, cAMP-dependent, catalytic, beta	9.14882	8.93577	8.95492	8.77162	8.80853	8.82618
PRKACG	5568	BDPLT19|KAPG|PKACg	protein kinase, cAMP-dependent, catalytic, gamma	5.95521	4.99571	4.97509	5.1489	5.05928	5.04357
PRKAR1B	5575	PRKAR1	protein kinase, cAMP-dependent, regulatory, type I, beta	7.31949	7.09301	7.23143	7.54745	7.53928	7.4128
PRKAR2A	5576	PKR2|PRKAR2	protein kinase, cAMP-dependent, regulatory, type II, alpha	10.8995	10.8368	10.7359	10.9285	10.9413	10.9227
PRKAR2B	5577	PRKAR2|RII-BETA	protein kinase, cAMP-dependent, regulatory, type II, beta	4.92419	5.50019	5.29059	5.64366	4.85575	5.26596
PRKCA	5578	AAG6|PKC-alpha|PKCA|PRKACA	protein kinase C, alpha	5.61008	5.73937	5.85828	5.64366	5.45521	4.82118
PRKCB	5579	PKC-beta|PKCB|PRKCB1|PRKCB2	protein kinase C, beta	5.10107	5.50019	5.1271	4.89892	5.51179	5.20584
PRKCG	5582	PKC-gamma|PKCC|PKCG|SCA14	protein kinase C, gamma	3.20798	3.15441	2.80517	3.49682	2.81136	2.65125
PRKDC	5591	DNA-PKcs|DNAPK|DNPK1|HYRC|HYRC1|IMD26|XRCC7|p350	protein kinase, DNA-activated, catalytic polypeptide	10.6509	10.6549	10.5707	10.6567	10.6647	10.7274
MAPK1	5594	ERK|ERK-2|ERK2|ERT1|MAPK2|P42MAPK|PRKM1|PRKM2|p38|p40|p41|p41mapk|p42-MAPK	mitogen-activated protein kinase 1	8.62463	8.63823	8.46052	8.41739	8.54945	8.47143
MAPK3	5595	ERK-1|ERK1|ERT2|HS44KDAP|HUMKER1A|P44ERK1|P44MAPK|PRKM3|p44-ERK1|p44-MAPK	mitogen-activated protein kinase 3	9.73602	9.67011	9.67553	9.86564	9.87205	9.92038
MAPK8	5599	JNK|JNK-46|JNK1|JNK1A2|JNK21B1/2|PRKM8|SAPK1|SAPK1c	mitogen-activated protein kinase 8	7.83525	7.50609	7.59698	7.37597	7.16891	7.42604
MAPK9	5601	JNK-55|JNK2|JNK2A|JNK2ALPHA|JNK2B|JNK2BETA|PRKM9|SAPK|SAPK1a|p54a|p54aSAPK	mitogen-activated protein kinase 9	8.65801	8.61657	8.43744	8.45102	8.55619	8.55814
MAPK10	5602	JNK3|JNK3A|PRKM10|SAPK1b|p493F12|p54bSAPK	mitogen-activated protein kinase 10	5.10107	4.2133	4.87556	5.08178	4.56624	4.40614
MAP2K1	5604	CFC3|MAPKK1|MEK1|MKK1|PRKMK1	mitogen-activated protein kinase kinase 1	10.0208	10.0248	9.98109	10.1052	10.1333	10.163
MAP2K2	5605	CFC4|MAPKK2|MEK2|MKK2|PRKMK2	mitogen-activated protein kinase kinase 2	10.108	10.1628	10.1486	10.5016	10.3954	10.4036
MAP2K6	5608	MAPKK6|MEK6|MKK6|PRKMK6|SAPKK-3|SAPKK3	mitogen-activated protein kinase kinase 6	4.92419	4.85485	5.0068	5.30418	4.94064	4.86071
PRKX	5613	PKX1	protein kinase, X-linked	6.92419	6.69873	6.76864	7.32609	7.31915	7.33775
PRL	5617	-	prolactin	5.15551	4.7789	4.48324	4.89892	4.45521	4.35169
PRLR	5618	HPRL|MFAB|hPRLrI	prolactin receptor	4.40063	4.32434	4.48324	4.73386	4.56624	4.45861
RELN	5649	ETL7|LIS2|PRO1598|RL	reelin	3.20798	3.15441	2.65316	2.85939	3.13328	1.65125
PTCH1	5727	BCNS|HPE7|NBCCS|PTC|PTC1|PTCH|PTCH11	patched 1	6.42299	6.1393	6.30342	5.95625	5.83372	5.89918
PTEN	5728	10q23del|BZS|CWS1|DEC|GLM2|MHAM|MMAC1|PTEN1|TEP1	phosphatase and tensin homolog	10.0245	10.0523	10.0068	9.66675	9.77858	9.74533
PTPN11	5781	BPTP3|CFC|JMML|METCDS|NS1|PTP-1D|PTP2C|SH-PTP2|SH-PTP3|SHP2	protein tyrosine phosphatase, non-receptor type 11	10.4091	10.3872	10.2825	10.4749	10.5828	10.5014
PTPRR	5801	EC-PTP|PCPTP1|PTP-SL|PTPBR7|PTPRQ	protein tyrosine phosphatase, receptor type, R	5.15551	5.26989	4.87556	5.08178	4.76555	4.45861
RAC1	5879	MIG5|Rac-1|TC-25|p21-Rac1	ras-related C3 botulinum toxin substrate 1 (rho family, small GTP binding protein Rac1)	10.809	10.6987	10.6841	11.017	11.0012	11.067
RAC2	5880	EN-7|Gx|HSPC022|p21-Rac2	ras-related C3 botulinum toxin substrate 2 (rho family, small GTP binding protein Rac2)	9.17541	9.2187	9.22639	9.50645	9.41683	9.45538
RAC3	5881	-	ras-related C3 botulinum toxin substrate 3 (rho family, small GTP binding protein Rac3)	7.41185	7.08515	7.41988	7.76628	7.68172	7.48414
RAD21	5885	CDLS4|HR21|HRAD21|MCD1|NXP1|SCC1|hHR21	RAD21 cohesin complex component	12.3086	12.2658	12.2586	12.0097	12.0811	12.1466
RAD51	5888	BRCC5|FANCR|HRAD51|HsRad51|HsT16930|MRMV2|RAD51A|RECA	RAD51 recombinase	8.14209	8.04112	8.10163	7.81359	8.09676	8.04357
RAD52	5893	-	RAD52 homolog, DNA repair protein	7.76695	7.62473	7.69756	7.68947	7.51871	7.61704
RAF1	5894	CMD1NN|CRAF|NS5|Raf-1|c-Raf	Raf-1 proto-oncogene, serine/threonine kinase	10.0005	9.90595	9.96504	9.91708	10.0245	9.95389
RASGRF1	5923	CDC25|CDC25L|GNRP|GRF1|GRF55|H-GRF55|PP13187|ras-GRF1	Ras protein-specific guanine nucleotide-releasing factor 1	5.35482	5.26989	5.1271	5.49682	5.64425	5.37917
RASGRF2	5924	GRF2|RAS-GRF2	Ras protein-specific guanine nucleotide-releasing factor 2	4.40063	4.15441	4.39013	4.49682	4.71825	4.78054
RB1	5925	OSRC|PPP1R130|RB|p105-Rb|pRb|pp110	retinoblastoma 1	10.4258	10.2516	10.3605	10.1833	10.247	10.276
RELA	5970	NFKB3|p65	v-rel avian reticuloendotheliosis viral oncogene homolog A	9.02268	9.03297	8.93239	9.13034	8.89882	9.04142
RET	5979	CDHF12|CDHR16|HSCR1|MEN2A|MEN2B|MTC1|PTC|RET-ELE1|RET51	ret proto-oncogene	4.48809	3.15441	4.1271	3.77693	4.27079	3.82118
RFC3	5983	RFC38	replication factor C (activator 1) 3, 38kDa	10.5818	10.4756	10.5331	10.4377	10.582	10.5285
RFC4	5984	A1|RFC37	replication factor C (activator 1) 4, 37kDa	10.5805	10.6642	10.6099	10.402	10.4943	10.4136
RPA3	6119	REPA3	replication protein A3, 14kDa	6.23352	6.07724	5.97509	6.19726	5.85575	5.50923
RPS27A	6233	CEP80|HEL112|S27A|UBA80|UBC|UBCEP1|UBCEP80	ribosomal protein S27a	16.3114	16.3789	16.3612	16.3498	16.3934	16.3084
RXRG	6258	NR2B3|RXRC	retinoid X receptor, gamma	5.75818	5.56945	5.1271	5.89892	5.23762	5.29511
MAPK12	6300	ERK-6|ERK3|ERK6|MAPK 12|P38GAMMA|PRKM12|SAPK-3|SAPK3	mitogen-activated protein kinase 12	7.49866	7.10861	7.1906	7.41057	7.30321	7.33775
MAP2K4	6416	JNKK|JNKK1|MAPKK4|MEK4|MKK4|PRKMK4|SAPKK-1|SAPKK1|SEK1|SERK1|SKK1	mitogen-activated protein kinase kinase 4	7.16881	6.52364	6.89263	7.04702	7.17768	7.0942
SFRP1	6422	FRP|FRP-1|FRP1|FrzA|SARP2	secreted frizzled-related protein 1	5.40063	5.0613	4.73117	5.41739	4.94064	5.17481
SFRP2	6423	FRP-2|SARP1|SDF-5	secreted frizzled-related protein 2	4.72255	4.42743	4.61252	4.68947	3.61871	4.29511
SFRP4	6424	FRP-4|FRPHE|sFRP-4	secreted frizzled-related protein 4	1.98559	2.3768	2.48324	3.77693	2.61871	3.23621
SRSF2	6427	PR264|SC-35|SC35|SFRS2|SFRS2A|SRp30b	serine/arginine-rich splicing factor 2	10.5286	10.321	10.2662	11.0243	10.8721	10.8118
SHC1	6464	SHC|SHCA	SHC (Src homology 2 domain containing) transforming protein 1	10.583	10.7262	10.7216	10.6444	10.6925	10.675
SIX1	6495	BOS3|DFNA23|TIP39	SIX homeobox 1	3.57055	3.3768	4.1271	4.68947	3.81136	4.04357
SKP1	6500	EMC19|OCP-II|OCP2|SKP1A|TCEB1L|p19A	S-phase kinase-associated protein 1	12.8613	12.7826	12.7408	12.9837	13.0188	13.0596
SKP2	6502	FBL1|FBXL1|FLB1|p45	S-phase kinase-associated protein 2, E3 ubiquitin protein ligase	8.83108	8.71665	8.70483	9.37947	9.4961	9.58494
SMARCA4	6597	BAF190|BAF190A|BRG1|MRD16|RTPS2|SNF2|SNF2L4|SNF2LB|SWI2|hSNF2b	SWI/SNF related, matrix associated, actin dependent regulator of chromatin, subfamily a, member 4	10.8723	10.9931	10.958	11.1042	11.1157	11.1122
SMARCB1	6598	BAF47|INI1|MRD15|PPP1R144|RDT|RTPS1|SNF5|SNF5L1|SWNTS1|Sfh1p|Snr1|hSNFS	SWI/SNF related, matrix associated, actin dependent regulator of chromatin, subfamily b, member 1	9.43129	9.4165	9.39912	9.46754	9.4642	9.45215
SMO	6608	FZD11|Gx|SMOH	smoothened, frizzled class receptor	5.98559	5.65691	5.34122	5.75556	5.71825	5.78054
SOS1	6654	GF1|GGF1|GINGF|HGF|NS4	son of sevenless homolog 1 (Drosophila)	8.45047	8.32099	8.23478	8.36189	8.41498	8.4028
SOS2	6655	-	son of sevenless homolog 2 (Drosophila)	7.43405	7.33763	7.35976	7.0114	6.59271	6.72807
SOX9	6662	CMD1|CMPD1|SRA1|SRXX2|SRXY10	SRY (sex determining region Y)-box 9	5.04448	5.09301	4.73117	4.54745	4.20367	4.60545
SP1	6667	-	Sp1 transcription factor	7.69525	7.69357	7.73591	7.85939	7.48378	7.50923
SPP1	6696	BNSP|BSPI|ETA-1|OPN	secreted phosphoprotein 1	11.9193	11.8738	11.9244	12.3936	12.3902	12.3506
SSX1	6756	CT5.1|SSRC	synovial sarcoma, X breakpoint 1	4.57055	4.61384	4.34122	4.81875	4.39632	3.97318
STAT1	6772	CANDF7|IMD31A|IMD31B|IMD31C|ISGF-3|STAT91	signal transducer and activator of transcription 1, 91kDa	8.92026	8.84557	9.0757	8.56291	8.49084	8.70653
STAT3	6774	ADMIO|APRF|HIES	signal transducer and activator of transcription 3 (acute-phase response factor)	9.13194	9.11054	9.08872	8.87682	8.91726	9.02846
STAT4	6775	SLEB11	signal transducer and activator of transcription 4	7.25861	7.04518	7.14858	7.14068	6.9303	7.21349
STK11	6794	LKB1|PJS|hLKB1	serine/threonine kinase 11	7.86823	7.59182	7.62279	8.09886	8.00118	7.97768
SYK	6850	p72-Syk	spleen tyrosine kinase	10.2633	10.2568	10.1565	10.47	10.5367	10.5185
HNF1A	6927	HNF-1A|HNF1|IDDM20|LFB1|MODY3|TCF-1|TCF1	HNF1 homeobox A	5.52991	4.96176	4.76864	5.1489	4.66934	4.69565
TCF3	6929	E2A|E47|ITF1|TCF-3|VDIR|bHLHb21	transcription factor 3	9.54783	9.67274	9.54663	9.92309	9.95601	9.88966
TFDP1	7027	DP1|DRTF1|Dp-1	transcription factor Dp-1	10.7659	10.7019	10.7109	11.0198	11.0245	11.0301
TGFB1	7040	CED|DPD1|LAP|TGFB|TGFbeta	transforming growth factor, beta 1	8.78	8.67536	8.64059	9.22474	9.14003	9.16695
TGFB2	7042	LDS4|TGF-beta2	transforming growth factor, beta 2	3.86006	3.26989	3.94267	3.1489	3.13328	3.89918
TGFB3	7043	ARVD|ARVD1|RNHF|TGF-beta3	transforming growth factor, beta 3	4.98559	4.89138	4.48324	4.77693	5.09676	4.97318
LEFTY2	7044	EBAF|LEFTA|LEFTYA|TGFB4	left-right determination factor 2	6.57055	6.65691	6.81416	6.82902	6.63153	6.74928
TGFBR2	7048	AAT3|FAA3|LDS1B|LDS2|LDS2B|MFS2|RIIC|TAAD2|TGFR-2|TGFbeta-RII	transforming growth factor, beta receptor II (70/80kDa)	7.16881	7.00408	6.78702	6.68947	6.63153	6.74928
THBS1	7057	THBS|THBS-1|TSP|TSP-1|TSP1	thrombospondin 1	5.44502	4.927	4.76864	4.73386	4.94064	5.20584
THBS4	7060	TSP-4|TSP4	thrombospondin 4	3.20798	2.56945	3.29059	2.68947	3.51179	2.65125
TIAM1	7074	-	T-cell lymphoma invasion and metastasis 1	5.79294	5.47634	5.41398	5.75556	5.23762	5.37917
TLR2	7097	CD282|TIL4	toll-like receptor 2	6.35482	5.85485	5.87556	6.21303	6.09676	6.26596
TLR4	7099	ARMD10|CD284|TLR-4|TOLL	toll-like receptor 4	8.51957	8.18047	8.19748	8.50004	8.43706	8.57309
TSPAN7	7102	A15|CCG-B7|CD231|DXS1692E|MRX58|MXS1|TALLA-1|TM4SF2|TM4SF2b	tetraspanin 7	6.77567	6.89138	6.53852	7.11573	6.94064	6.58199
TMPRSS2	7113	PP9284|PRSS10	transmembrane protease, serine 2	6.18199	6.09301	6.1126	6.71184	6.38121	6.15905
TNF	7124	DIF|TNF-alpha|TNFA|TNFSF2	tumor necrosis factor	4.98559	4.81738	5.0682	4.38991	4.45521	4.55814
TNFAIP3	7128	A20|OTUD7C|TNFA1P2	tumor necrosis factor, alpha-induced protein 3	7.65801	7.48831	7.52763	7.34768	7.33492	7.19815
TNR	7143	TN-R	tenascin R	5.68603	5.29737	5.5707	5.95625	5.09676	5.04357
TP53	7157	BCC7|LFS1|P53|TRP53	tumor protein p53	10.0117	9.98096	9.92929	9.75151	9.67554	9.77149
TPO	7173	MSA|TDH2A|TPX	thyroid peroxidase	4.92419	5.18416	5.15566	5.04702	4.76555	4.69565
HSP90B1	7184	ECGP|GP96|GRP94|HEL-S-125m|HEL35|TRA1	heat shock protein 90kDa beta (Grp94), member 1	11.9809	12.0196	12.0083	12.2868	12.3117	12.265
TSC1	7248	LAM|TSC	tuberous sclerosis 1	8.71351	8.27335	8.39912	8.31518	8.35051	8.34125
TSHR	7253	CHNG1|LGR3|hTSHR-I	thyroid stimulating hormone receptor	4.64855	4.47634	4.39013	3.85939	4.61871	4.45861
TTK	7272	CT96|ESK|MPH1|MPS1|MPS1L1|PYT	TTK protein kinase	9.89047	9.8374	9.80404	9.61131	9.69858	9.84231
U2AF1	7307	FP793|RN|RNU2AF1|U2AF35|U2AFBP	U2 small nuclear RNA auxiliary factor 1	12.4063	12.4515	12.4562	12.6111	12.6535	12.6483
UBB	7314	-	ubiquitin B	12.5802	12.4733	12.4875	12.4839	12.4961	12.4666
KDM6A	7403	KABUK2|UTX|bA386N14.2	lysine (K)-specific demethylase 6A	4.40063	4.02888	3.94267	4.44436	3.89882	4.17481
UTY	7404	KDM6AL|UTY1	ubiquitously transcribed tetratricopeptide repeat containing, Y-linked	3.86006	4.09301	4.0682	3.59636	3.39632	3.35169
VEGFA	7422	MVCD1|VEGF|VPF	vascular endothelial growth factor A	10.7951	10.7989	10.8309	9.5858	9.66154	9.49988
VEGFC	7424	Flt4-L|LMPH1D|VRP	vascular endothelial growth factor C	4.57055	4.69873	4.73117	4.64366	4.33492	4.55814
VHL	7428	HRCA1|RCA1|VHL1|pVHL	von Hippel-Lindau tumor suppressor, E3 ubiquitin protein ligase	9.09759	9.16377	9.26787	9.2189	9.12424	9.1511
WEE1	7465	WEE1A|WEE1hu	WEE1 G2 checkpoint kinase	9.93396	9.74437	9.77786	9.57058	9.77281	9.81364
WHSC1	7468	MMSET|NSD2|REIIBP|TRX5|WHS	Wolf-Hirschhorn syndrome candidate 1	9.94945	9.83506	9.71925	9.69228	9.67399	9.71734
WNT2	7472	INT1L1|IRP	wingless-type MMTV integration site family member 2	5.82689	5.24187	5.59176	5.77693	5.39632	5.29511
WNT3	7473	INT4|TETAMS	wingless-type MMTV integration site family, member 3	5.04448	4.7789	4.9095	5.38991	4.71825	4.93665
WNT5A	7474	hWNT5A	wingless-type MMTV integration site family, member 5A	6.30752	6.15441	6.18368	6.67815	6.61871	6.3655
WNT6	7475	-	wingless-type MMTV integration site family, member 6	4.92419	4.73937	4.43744	4.97487	4.20367	4.73872
WNT7A	7476	-	wingless-type MMTV integration site family, member 7A	5.20798	4.96176	4.9095	5.52236	5.16891	5.29511
WNT7B	7477	-	wingless-type MMTV integration site family, member 7B	3.72255	3.26989	3.80517	3.1489	3.98128	3.35169
WNT10B	7480	SHFM6|WNT-12	wingless-type MMTV integration site family, member 10B	5.25861	5.26989	5.21116	5.24406	4.85575	4.73872
WNT11	7481	HWNT11	wingless-type MMTV integration site family, member 11	4.30752	4.15441	3.87556	4.08178	3.51179	4.04357
WNT2B	7482	WNT13	wingless-type MMTV integration site family, member 2B	5.30752	4.42743	4.52763	5.0114	5.02081	4.97318
WT1	7490	AWT1|EWS-WT1|GUD|NPHS4|WAGR|WIT-2|WT33	Wilms tumor 1	4.57055	4.47634	4.34122	4.73386	4.05928	4.35169
XPA	7507	XP1|XPAC	xeroderma pigmentosum, complementation group A	8.19504	7.97033	8.10895	7.90864	7.95601	7.89443
XRCC4	7518	SSMED	X-ray repair complementing defective repair in Chinese hamster cells 4	8.28327	8.50609	8.42575	8.32971	8.33492	8.41612
ZIC2	7546	HPE5	Zic family member 2	4.86006	4.15441	4.29059	4.27443	3.81136	3.65125
ZBTB16	7704	PLZF|ZNF145	zinc finger and BTB domain containing 16	2.98559	2.89138	3.0682	3.1489	2.13328	2.82118
MAP3K12	7786	DLK|MEKK12|MUK|ZPK|ZPKP1	mitogen-activated protein kinase kinase kinase 12	5.57055	5.47634	5.0682	5.18132	5.23762	5.11068
PAX8	7849	-	paired box 8	5.72255	5.29737	5.36588	5.30418	5.16891	5.43261
IL1R2	7850	CD121b|CDw121b|IL-1R-2|IL-1RT-2|IL-1RT2|IL1R2c|IL1RB	interleukin 1 receptor, type II	4.92419	4.52364	4.43744	5.36189	4.56624	4.45861
FZD3	7976	Fz-3	frizzled class receptor 3	7.19504	7.42743	7.37806	7.71737	7.81136	7.59377
NR4A3	8013	CHN|CSMF|MINOR|NOR1|TEC	nuclear receptor subfamily 4, group A, member 3	4.48809	4.42743	4.76864	5.04702	4.45521	4.55814
FOSL1	8061	FRA|FRA1|fra-1	FOS-like antigen 1	5.89248	5.75927	5.71206	6.02932	5.66934	5.91804
FGF23	8074	ADHR|FGFN|HPDR2|HYPF|PHPTC	fibroblast growth factor 23	5.20798	5.12404	5.34122	5.21303	4.76555	5.20584
KMT2D	8085	AAD10|ALR|CAGL114|KABUK1|KMS|MLL2|MLL4|TNRC21	lysine (K)-specific methyltransferase 2D	8.11487	8.31428	8.22807	8.73659	8.7568	8.67362
HMGA2	8091	BABL|HMGI-C|HMGIC|LIPO|STQTL9	high mobility group AT-hook 2	4.86006	4.65691	4.0068	4.21303	4.13328	4.55814
KDM5C	8242	DXS1272E|JARID1C|MRX13|MRXJ|MRXSCJ|MRXSJ|SMCX|XE169	lysine (K)-specific demethylase 5C	9.09411	8.98519	8.92411	9.1652	9.01103	9.0044
SMC1A	8243	CDLS2|DXS423E|SB1.8|SMC1|SMC1L1|SMC1alpha|SMCB	structural maintenance of chromosomes 1A	10.4464	10.4079	10.3505	10.4806	10.49	10.431
ARID1A	8289	B120|BAF250|BAF250a|BM029|C1orf4|ELD|MRD14|OSA1|P270|SMARCF1|hELD|hOSA1	AT rich interactive domain 1A (SWI-like)	9.64142	9.68839	9.74885	9.80191	9.75826	9.76369
AXIN1	8312	AXIN|PPP1R49	axin 1	8.97806	8.91374	8.76864	8.89159	8.85027	8.87042
AXIN2	8313	AXIL|ODCRCS	axin 2	4.30752	4.3768	4.39013	4.27443	4.33492	4.73872
BAP1	8314	HUCEP-13|UCHL2|hucep-6	BRCA1 associated protein-1 (ubiquitin carboxy-terminal hydrolase)	8.78	8.73184	8.64311	9.02262	8.93548	8.86071
CDC7	8317	CDC7L1|HsCDC7|Hsk1|huCDC7	cell division cycle 7	7.88444	7.9093	7.84518	7.75016	7.6631	7.73872
FZD7	8324	FzE3	frizzled class receptor 7	4.98559	4.7789	4.80517	4.89892	4.33492	4.17481
FZD8	8325	FZ-8|hFZ8	frizzled class receptor 8	4.40063	3.56945	4.1271	4.21303	3.61871	3.45861
FZD9	8326	CD349|FZD3	frizzled class receptor 9	5.20798	4.02888	4.34122	4.08178	3.51179	4.40614
HIST1H3G	8355	H3/h|H3FH	histone cluster 1, H3g	14.1552	13.7784	13.7341	12.8971	12.9015	12.9573
HIST1H3H	8357	H3/k|H3F1K|H3FK	histone cluster 1, H3h	15.3267	14.9451	14.9056	13.6305	13.5946	13.6306
HIST1H3B	8358	H3/l|H3FL	histone cluster 1, H3b	15.271	14.9487	14.86	14.1548	14.2423	14.2349
PLA2G10	8399	GXPLA2|GXSPLA2|SPLA2	phospholipase A2, group X	4.79294	4.56945	4.9095	4.81875	4.51179	4.55814
SPOP	8405	BTBD32|TEF2	speckle-type POZ protein	6.30752	6.32434	6.0531	6.24406	5.85575	6.22111
RASAL1	8437	RASAL	RAS protein activator like 1 (GAP1 like)	7.88444	7.86407	8.03399	8.24021	8.07345	8.10658
CUL1	8454	-	cullin 1	11.4237	11.3932	11.3628	11.4875	11.4904	11.4999
PIK3R3	8503	p55|p55-GAMMA|p55PIK	phosphoinositide-3-kinase, regulatory subunit 3 (gamma)	10.4707	10.3784	10.3886	10.8885	10.9477	10.9533
ITGA8	8516	-	integrin, alpha 8	5.48809	4.89138	5.09795	5.54745	4.94064	4.73872
IKBKG	8517	AMCBX1|FIP-3|FIP3|Fip3p|IKK-gamma|IMD33|IP|IP1|IP2|IPD2|NEMO|ZC2HC9	inhibitor of kappa light polypeptide gene enhancer in B-cells, kinase gamma	8.18853	8.03705	8.15567	8.25171	8.31518	8.21349
CDC14B	8555	CDC14B3|Cdc14B1|Cdc14B2|hCDC14B	cell division cycle 14B	5.86006	5.89138	6.0224	6.13241	5.81136	5.69565
CDC14A	8556	cdc14|hCDC14	cell division cycle 14A	6.30752	6.01239	6.03783	5.95625	5.76555	6.06064
PLA2G4C	8605	CPLA2-gamma	phospholipase A2, group IVC (cytosolic, calcium-independent)	3.98559	4.32434	4.0682	4.44436	4.27079	3.97318
SOCS1	8651	CIS1|CISH1|JAB|SOCS-1|SSI-1|SSI1|TIP3	suppressor of cytokine signaling 1	6.89248	6.76912	6.68291	6.49682	6.23762	6.3655
TNFSF10	8743	APO2L|Apo-2L|CD253|TL2|TRAIL	tumor necrosis factor (ligand) superfamily, member 10	8.20153	8.1619	8.22471	7.95625	7.84478	7.81112
TNFRSF10D	8793	CD264|DCR2|TRAIL-R4|TRAILR4|TRUNDD	tumor necrosis factor receptor superfamily, member 10d, decoy with truncated death domain	6.82689	6.47634	6.46052	7.41739	7.21223	7.06064
TNFRSF10C	8794	CD263|DCR1|DCR1-TNFR|LIT|TRAIL-R3|TRAILR3|TRID	tumor necrosis factor receptor superfamily, member 10c, decoy without an intracellular domain	4.10107	3.89138	3.94267	3.59636	2.81136	3.45861
TNFRSF10B	8795	CD262|DR5|KILLER|KILLER/DR5|TRAIL-R2|TRAILR2|TRICK2|TRICK2A|TRICK2B|TRICKB|ZTNFR9	tumor necrosis factor receptor superfamily, member 10b	6.61008	6.50019	6.60218	5.97487	5.85575	5.86071
TNFRSF10A	8797	APO2|CD261|DR4|TRAILR-1|TRAILR1	tumor necrosis factor receptor superfamily, member 10a	7.98559	7.82684	7.89263	7.88914	7.71222	7.82118
FGF18	8817	FGF-18|ZFGF5	fibroblast growth factor 18	4.10107	2.3768	3.39013	2.49682	2.81136	2.65125
FGF17	8822	FGF-13|FGF-17|HH20	fibroblast growth factor 17	2.72255	3.15441	3.65316	3.1489	2.61871	2.97318
FGF16	8823	FGF-16|MF4	fibroblast growth factor 16	4.79294	4.99571	4.73117	5.57211	4.61871	5.20584
SOCS2	8835	CIS2|Cish2|SOCS-2|SSI-2|SSI2|STATI2	suppressor of cytokine signaling 2	5.95521	5.47634	5.5707	4.9374	5.13328	5.17481
PROM1	8842	AC133|CD133|CORD12|MCDR2|MSTP061|PROML1|RP41|STGD4	prominin 1	5.48809	4.81738	5.1271	5.49682	4.13328	4.86071
KAT2B	8850	CAF|P/CAF|PCAF	K(lysine) acetyltransferase 2B	7.95521	8.18047	8.10163	8.0159	7.90939	7.93202
FUBP1	8880	FBP|FUBP|hDH V	far upstream element (FUSE) binding protein 1	10.9203	10.8641	10.8501	10.8032	10.9257	10.9186
CCNA1	8900	CT146	cyclin A1	5.35482	4.99571	4.76864	5.27443	4.98128	4.82118
CACNA1H	8912	CACNA1HB|Cav3.2|ECA6|EIG6	calcium channel, voltage-dependent, T type, alpha 1H subunit	5.25861	4.3768	4.48324	5.11573	4.85575	5.23621
CACNA1G	8913	Ca(V)T.1|Cav3.1|NBR13	calcium channel, voltage-dependent, T type, alpha 1G subunit	4.64855	4.09301	4.48324	3.38991	4.05928	3.97318
BAIAP3	8938	BAP3	BAI1-associated protein 3	6.48809	5.96176	5.92618	5.85939	5.91988	5.84108
MAP3K14	9020	FTDCR1B|HS|HSNIK|NIK	mitogen-activated protein kinase kinase kinase 14	7.97806	7.88686	7.68781	8.08607	7.94064	8.0942
SOCS3	9021	ATOD4|CIS3|Cish3|SOCS-3|SSI-3|SSI3	suppressor of cytokine signaling 3	5.82689	5.35081	5.61252	5.44436	5.23762	5.62853
PKMYT1	9088	MYT1|PPP1R126	protein kinase, membrane associated tyrosine/threonine 1	9.44775	9.49426	9.48183	9.81875	9.55114	9.51544
SMC3	9126	BAM|BMH|CDLS3|CSPG6|HCAP|SMC3L1	structural maintenance of chromosomes 3	10.9533	10.9237	10.9519	10.4936	10.5469	10.5827
CCNE2	9134	CYCE2	cyclin E2	8.01534	7.52364	7.63806	7.94213	8.04497	8.09834
MAP3K13	9175	LZK|MEKK13|MLK	mitogen-activated protein kinase kinase kinase 13	7.94752	7.90484	8.01852	7.41057	7.43341	7.32368
NOG	9241	SYM1|SYNS1	noggin	4.20798	4.73937	4.65316	4.68947	3.89882	3.89918
RPS6KA5	9252	MSK1|MSPK1|RLPK	ribosomal protein S6 kinase, 90kDa, polypeptide 5	8.16218	8.24893	8.10895	7.34768	7.29517	7.4128
NUMBL	9253	CAG3A|CTG3a|NBL|NUMB-R|NUMBLIKE|NUMBR|TNRC23	numb homolog (Drosophila)-like	5.95521	5.89138	5.69269	6.30418	5.87744	6.12699
CACNA2D2	9254	CACNA2D	calcium channel, voltage-dependent, alpha 2/delta subunit 2	4.10107	1.15441	2.48324	2.68947	2.98128	3.23621
KLF4	9314	EZF|GKLF	Kruppel-like factor 4 (gut)	4.30752	4.99571	4.76864	4.0114	4.13328	4.65125
MAPK8IP1	9479	IB1|JIP-1|JIP1|PRKM8IP	mitogen-activated protein kinase 8 interacting protein 1	5.86006	4.73937	5.0068	5.27443	4.51179	4.78054
CREB5	9586	CRE-BPA|CREB-5	cAMP responsive element binding protein 5	6.46672	6.32434	6.43744	6.34768	5.91988	6.25116
RIN1	9610	-	Ras and Rab interactor 1	5.30752	5.32434	5.21116	5.24406	4.56624	5.07752
NCOR1	9611	N-CoR|N-CoR1|PPP1R109|TRAC1|hN-CoR	nuclear receptor corepressor 1	9.76913	9.63957	9.61767	9.5176	9.68787	9.70789
TCL1B	9623	SYN-1|TML1	T-cell leukemia/lymphoma 1B	2.98559	2.56945	2.94267	2.85939	2.61871	3.55814
MDC1	9656	NFBD1	mediator of DNA-damage checkpoint 1	10.2272	10.2142	10.1897	10.3405	10.4316	10.3552
HDAC4	9759	AHO3|BDMR|HA6116|HD4|HDAC-4|HDAC-A|HDACA	histone deacetylase 4	6.98559	6.79827	6.77786	7.15707	7.21223	7.23621
ARNT2	9915	WEDAS|bHLHe1	aryl-hydrocarbon receptor nuclear translocator 2	5.61008	5.29737	5.0068	5.54745	5.09676	5.07752
FGF19	9965	-	fibroblast growth factor 19	3.86006	4.02888	4.1271	4.64366	3.39632	3.35169
MED12	9968	ARC240|CAGH45|FGS1|HOPA|MED12S|OHDOX|OKS|OPA1|TNRC11|TRAP230	mediator complex subunit 12	8.47744	8.64359	8.46908	8.67531	8.61549	8.7676
RBX1	9978	BA554C12.1|RNF75|ROC1	ring-box 1, E3 ubiquitin protein ligase	11.212	11.2858	11.2821	11.5937	11.5507	11.4837
AKT3	10000	MPPH|MPPH2|PKB-GAMMA|PKBG|PRKBG|RAC-PK-gamma|RAC-gamma|STK-2	v-akt murine thymoma viral oncogene homolog 3	5.86006	5.73937	5.50561	6.1652	5.76555	5.73872
HDAC6	10013	CPBHM|HD6|JM21|PPP1R90	histone deacetylase 6	7.65801	7.69873	7.64311	7.59033	7.59926	7.54607
HDAC5	10014	HD5|NY-CO-9	histone deacetylase 5	8.02998	8.06929	8.04929	7.82902	7.55955	7.57606
SGK2	10110	H-SGK2|dJ138B7.2	serum/glucocorticoid regulated kinase 2	4.40063	4.32434	4.0682	4.27443	4.13328	3.73871
RAD50	10111	NBSLD|RAD502|hRad50	RAD50 homolog, double strand break repair protein	8.5605	8.58904	8.65316	8.62316	8.62514	8.5491
RASGRP1	10125	CALDAG-GEFI|CALDAG-GEFII|RASGRP|V|hRasGRP1	RAS guanyl releasing protein 1 (calcium and DAG-regulated)	3.57055	3.26989	2.80517	3.38991	3.39632	2.45861
RASA4	10156	CAPRI|GAPL	RAS p21 protein activator 4	8.17541	8.28369	8.28414	8.45765	8.25844	8.25117
RASGRP2	10235	CALDAG-GEFI|CDC25L	RAS guanyl releasing protein 2 (calcium and DAG-regulated)	5.35482	4.7789	5.18368	5.83921	5.02081	5.14311
SPRY1	10252	hSPRY1	sprouty RTK signaling antagonist 1	4.30752	4.15441	4.18368	5.04702	4.20367	4.45861
SPRY2	10253	hSPRY2	sprouty RTK signaling antagonist 2	5.79294	5.15441	5.0682	5.66675	4.66934	5.0088
CCNO	10309	CCNU|CILD29|UDG2	cyclin O	5.15551	4.09301	4.0682	4.38991	3.81136	4.04357
LAMC3	10319	OCCM	laminin, gamma 3	5.64855	4.99571	4.69269	5.38991	4.66934	4.89918
NPM2	10361	-	nucleophosmin/nucleoplasmin 2	2.40063	2.73937	2.80517	2.49682	2.13328	2.45861
MAD2L2	10459	MAD2B|POLZ2|REV7	MAD2 mitotic arrest deficient-like 2 (yeast)	10.1336	10.1942	10.1645	10.0459	10.1568	9.97205
FST	10468	FS	follistatin	5.30752	5.09301	5.18368	5.04702	5.30321	4.69565
LEFTY1	10637	LEFTB|LEFTYB	left-right determination factor 1	5.72255	4.85485	5.0068	5.68947	5.02081	5.26596
DLL3	10683	SCDO1	delta-like 3 (Drosophila)	5.10107	4.42743	4.5707	5.04702	4.51179	4.82118
STAG2	10735	SA-2|SA2|SCC3B|bA517O1.1	stromal antigen 2	11.0854	11.0452	11.0734	10.7562	10.7958	10.8503
PTTG2	10744	-	pituitary tumor-transforming 2	10.7067	10.7173	10.7103	10.8322	10.9166	10.833
PPARGC1A	10891	LEM6|PGC-1(alpha)|PGC-1v|PGC1|PGC1A|PPARGC1	peroxisome proliferator-activated receptor gamma, coactivator 1 alpha	5.15551	4.85485	4.5707	5.27443	4.66934	4.35169
GADD45G	10912	CR6|DDIT2|GADD45gamma|GRP17	growth arrest and DNA-damage-inducible, gamma	4.10107	4.56945	4.69269	4.1489	3.89882	3.97318
IL24	11009	C49A|FISP|IL10B|MDA7|MOB5|ST16	interleukin 24	4.20798	5.42743	4.87556	5.21303	4.66934	4.69565
WIF1	11197	WIF-1	WNT inhibitory factor 1	5.75818	4.85485	4.80517	5.30418	5.05928	5.17481
CHEK2	11200	CDS1|CHK2|HuCds1|LFS2|PP1425|RAD53|hCds1	checkpoint kinase 2	8.6438	8.49129	8.61767	8.70628	8.60577	8.53084
FZD10	11211	CD350|FZ-10|Fz10|FzE7|hFz10	frizzled class receptor 10	4.86006	3.96177	4.43744	4.9374	5.13328	5.37917
IRAK3	11213	IRAK-3|ASRT5|IRAKM	interleukin-1 receptor-associated kinase 3	5.15551	5.02888	4.80517	5.0114	4.39632	4.45861
DUSP10	11221	MKP-5|MKP5	dual specificity phosphatase 10	7.22081	7.17678	7.1906	6.50965	6.31915	6.23621
LAMB4	22798	-	laminin, beta 4	4.40063	4.02888	3.73117	3.59636	3.51179	4.45861
RRAS2	22800	TC21	related RAS viral (r-ras) oncogene homolog 2	6.59045	6.24187	6.0682	6.30418	5.85575	5.75978
DKK1	22943	DKK-1|SK	dickkopf WNT signaling pathway inhibitor 1	5.25861	4.69873	4.76864	4.77693	4.81136	4.29511
CIC	23152	-	capicua transcriptional repressor	6.79294	6.42743	6.73117	6.83921	6.71825	6.70653
DTX4	23220	RNF155	deltex 4, E3 ubiquitin ligase	5.79294	5.99571	5.9095	5.91829	5.76555	5.50923
PLCB1	23236	EIEE12|PI-PLC|PLC-154|PLC-I|PLC154|PLCB1A|PLCB1B	phospholipase C, beta 1 (phosphoinositide-specific)	7.33136	7.16936	7.1906	7.13241	7.08748	6.97318
SIRT4	23409	SIR2L4	sirtuin 4	5.15551	4.73937	5.23813	5.21303	5.09676	4.97318
SF3B1	23451	Hsh155|MDS|PRP10|PRPF10|SAP155|SF3b155	splicing factor 3b, subunit 1, 155kDa	10.9301	10.7965	10.7773	10.7111	10.8099	10.8503
CLCF1	23529	BSF-3|BSF3|CISS2|CLC|NNT-1|NNT1|NR6	cardiotrophin-like cytokine factor 1	3.72255	4.2133	3.18368	3.68947	3.27079	3.23621
PIK3R5	23533	F730038I15Rik|FOAP-2|P101-PI3K|p101	phosphoinositide-3-kinase, regulatory subunit 5	8.58053	8.36061	8.48324	8.80581	8.83649	8.81364
MAPK8IP2	23542	IB-2|IB2|JIP2|PRKM8IPL	mitogen-activated protein kinase 8 interacting protein 2	4.20798	3.65691	4.39013	4.68947	3.71825	3.35169
CBLC	23624	CBL-3|CBL-SL|RNF57	Cbl proto-oncogene C, E3 ubiquitin protein ligase	2.72255	1.89138	3.0682	2.0114	2.61871	2.97318
SHC2	25759	SCK|SHCB|SLI	SHC (Src homology 2 domain containing) transforming protein 2	3.72255	3.96177	3.65316	3.59636	3.39632	3.97318
BAMBI	25805	NMA	BMP and activin membrane-bound inhibitor	6.25861	6.47634	6.34122	6.60833	6.41127	6.41944
SIN3A	25942	-	SIN3 transcription regulator family member A	9.8539	9.73812	9.64563	9.52552	9.61871	9.60981
SETBP1	26040	MRD29|SEB	SET binding protein 1	9.15217	8.95962	8.95492	8.53496	8.67244	8.78824
FGF20	26281	FGF-20|RHDA2	fibroblast growth factor 20	4.57055	4.81738	4.87556	4.85939	4.81136	4.82118
FGF21	26291	-	fibroblast growth factor 21	5.95521	5.63554	5.71206	5.6202	5.39632	5.43261
NUPR1	26471	COM1|P8	nuclear protein, transcriptional regulator, 1	6.07305	6.22766	6.3536	4.59636	4.05928	4.82118
FGF22	27006	-	fibroblast growth factor 22	5.82689	5.56945	5.09795	5.47083	4.66934	5.14311
ZBTB32	27033	FAXF|FAZF|Rog|TZFP|ZNF538	zinc finger and BTB domain containing 32	4.10107	4.09301	3.73117	3.93739	3.61871	4.04357
LAT	27040	LAT1|pp36	linker for activation of T cells	5.72255	5.927	5.36588	6.04702	5.91988	5.75978
CACNG4	27092	-	calcium channel, voltage-dependent, gamma subunit 4	6.62944	6.927	6.75003	7.41739	7.49786	7.04357
DKK4	27121	DKK-4	dickkopf WNT signaling pathway inhibitor 4	4.98559	4.85485	4.97509	4.73386	5.09676	4.82118
DKK2	27123	DKK-2	dickkopf WNT signaling pathway inhibitor 2	5.48809	4.65691	4.80517	5.1489	4.89882	4.97318
SMC1B	27127	SMC1BETA|SMC1L2	structural maintenance of chromosomes 1B	4.40063	3.73937	3.73117	3.0114	3.51179	3.55814
RPS6KA6	27330	PP90RSK4|RSK4	ribosomal protein S6 kinase, 90kDa, polypeptide 6	4.30752	4.15441	4.65316	4.73386	4.05928	3.73871
DLL1	28514	DELTA1|DL1|Delta	delta-like 1 (Drosophila)	4.30752	4.02888	3.5707	4.1489	3.71825	3.89918
SETD2	29072	HBP231|HIF-1|HIP-1|HSPC069|HYPB|KMT3A|SET2|p231HBP	SET domain containing 2	9.22399	9.1619	9.09611	8.88422	9.03536	9.06064
UBE2T	29089	FANCT|HSPC150|PIG50	ubiquitin-conjugating enzyme E2T	10.5402	10.5496	10.5687	10.508	10.5179	10.5377
IL19	29949	IL-10C|MDA1|NG.1|ZMDA1|IL-19	interleukin 19	5.04448	4.85485	5.0068	5.47083	4.20367	4.73872
PLA2G3	50487	GIII-SPLA2|SPLA2III|sPLA2-III	phospholipase A2, group III	5.95521	5.7789	5.54933	5.47083	5.27079	5.45861
SOST	50964	CDD|SOST1|VBCH	sclerostin	3.86006	3.3768	3.80517	3.85939	3.51179	4.29511
LEF1	51176	LEF-1|TCF10|TCF1ALPHA|TCF7L3	lymphoid enhancer-binding factor 1	3.86006	2.89138	2.29059	2.49682	1.39632	2.65125
PLCE1	51196	NPHS3|PLCE|PPLC	phospholipase C, epsilon 1	3.57055	3.96177	3.29059	4.08178	3.81136	3.45861
PLA1A	51365	PS-PLA1|PSPLA1	phospholipase A1 member A	4.57055	4.7789	4.5707	4.21303	4.61871	4.78054
WNT16	51384	-	wingless-type MMTV integration site family, member 16	4.98559	4.26989	4.69269	4.85939	4.39632	4.86071
ETV7	51513	TEL-2|TEL2|TELB	ets variant 7	4.72255	4.96176	4.52763	5.18132	3.61871	4.60545
IL23A	51561	IL-23|IL-23A|IL23P19|P19|SGRF	interleukin 23, alpha subunit p19	6.35482	5.97884	6.03783	5.47083	5.71825	5.23621
ZAK	51776	AZK|MLK7|MLT|MLTK|MRK|mlklak|pk|MAP3K20	sterile alpha motif and leucine zipper containing kinase AZK	4.79294	4.2133	4.23813	4.64366	4.20367	4.40614
CALML5	51806	CLSP	calmodulin-like 5	4.92419	3.73937	3.29059	3.0114	3.51179	3.97318
SHC3	53358	N-Shc|NSHC|RAI|SHCC	SHC (Src homology 2 domain containing) transforming protein 3	6.30752	6.36386	6.25142	7.09035	6.86664	6.94587
IL20RA	53832	CRF2-8|IL-20R-alpha|IL-20R1|IL-20RA	interleukin 20 receptor, alpha	4.10107	3.73937	4.0682	4.38991	3.39632	3.35169
IL20RB	53833	DIRS1|FNDC6|IL-20R2	interleukin 20 receptor beta	5.89248	5.83623	5.61252	6.04702	5.694	5.82118
WNT4	54361	SERKAL|WNT-4	wingless-type MMTV integration site family, member 4	4.48809	3.81738	3.5707	3.77693	3.39632	4.17481
DDIT4	54541	Dig2|REDD-1|REDD1	DNA-damage-inducible transcript 4	9.95905	9.96069	9.98209	7.6202	7.61226	7.503
DLL4	54567	hdelta2	delta-like 4 (Drosophila)	5.40063	4.81738	5.21116	4.81875	4.61871	4.65125
TET2	54790	KIAA1546|MDS	tet methylcytosine dioxygenase 2	7.14209	7.02066	6.91787	6.60833	6.694	6.801
BCOR	54880	ANOP2|MAA2|MCOPS2	BCL6 corepressor	9.10453	9.1915	9.01657	8.96326	9.00857	8.95503
RNF43	54894	RNF124|URCC	ring finger protein 43	5.04448	4.56945	4.52763	4.54745	4.20367	4.40614
WHSC1L1	54904	NSD3|pp14328	Wolf-Hirschhorn syndrome candidate 1-like 1	9.09062	9.1675	9.06256	8.86439	8.93289	8.95731
FANCL	55120	FAAP43|PHF9|POG	Fanconi anemia, complementation group L	8.9359	8.96819	8.91787	8.76628	8.84478	8.85338
PBRM1	55193	BAF180|PB1	polybromo 1	9.41743	9.50019	9.43161	9.52394	9.64583	9.49988
FBXW7	55294	AGO|CDC4|FBW6|FBW7|FBX30|FBXO30|FBXW6|SEL-10|SEL10|hAgo|hCdc4	F-box and WD repeat domain containing 7, E3 ubiquitin protein ligase	6.57055	6.48831	6.52763	7.00235	6.81136	6.77019
CACNA2D3	55799	HSA272268	calcium channel, voltage-dependent, alpha 2/delta subunit 3	2.98559	2.15441	2.48324	2.49682	2.39632	3.23621
GNG12	55970	-	guanine nucleotide binding protein (G protein), gamma 12	4.79294	4.85485	4.69269	4.73386	4.98128	4.11068
PDGFC	56034	FALLOTEIN|SCDGF	platelet derived growth factor C	6.50915	6.41494	6.1271	6.27443	6.22075	6.07752
PRMT8	56341	HRMT1L3|HRMT1L4	protein arginine methyltransferase 8	4.30752	4.47634	4.34122	4.73386	3.71825	4.11068
PAK7	57144	PAK5	p21 protein (Cdc42/Rac)-activated kinase 7	2.98559	3.89138	3.39013	4.1489	3.27079	3.89918
ARID1B	57492	6A3-5|BAF250B|BRIGHT|DAN15|ELD/OSA1|MRD12|OSA2|P250R	AT rich interactive domain 1B (SWI1-like)	9.42022	9.30416	9.24146	9.15707	9.30921	9.08588
POLD4	57804	POLDS|p12	polymerase (DNA-directed), delta 4, accessory subunit	8.31352	8.1355	8.19405	8.28566	8.08282	7.98217
KMT2C	58508	HALR|MLL3	lysine (K)-specific methyltransferase 2C	9.42577	9.46123	9.45478	9.50645	9.4516	9.49203
IL22RA1	58985	CRF2-9|IL22R|IL22R1	interleukin 22 receptor, alpha 1	5.15551	5.0613	5.31613	5.11573	4.61871	4.97318
CACNG6	59285	-	calcium channel, voltage-dependent, gamma subunit 6	5.10107	4.09301	4.65316	4.73386	4.45521	4.04357
TNN	63923	TN-W	tenascin N	4.98559	4.7789	4.39013	4.97487	4.20367	4.60545
CRLF2	64109	CRL2|CRLF2Y|TSLPR	cytokine receptor-like factor 2	5.72255	5.79827	5.75003	5.81875	5.61871	5.78054
SOX17	64321	VUR3	SRY (sex determining region Y)-box 17	4.10107	4.15441	3.48324	4.1489	3.27079	4.23621
NSD1	64324	ARA267|KMT3B|SOTOS|SOTOS1|STO	nuclear receptor binding SET domain protein 1	7.75818	7.83154	7.75003	7.94686	7.97626	7.92272
NFKBIZ	64332	IKBZ|INAP|MAIL	nuclear factor of kappa light polypeptide gene enhancer in B-cells inhibitor, zeta	7.25861	6.9093	6.83197	5.87929	6.15121	5.91804
HHIP	64399	HIP	hedgehog interacting protein	3.98559	3.73937	3.65316	3.49682	3.71825	4.04357
BIRC7	79444	KIAP|LIVIN|ML-IAP|MLIAP|RNF50	baculoviral IAP repeat containing 7	4.40063	4.2133	4.0682	4.54745	4.27079	4.11068
TBL1XR1	79718	C21|DC42|IRA1|TBLR1	transducin (beta)-like 1 X-linked receptor 1	13.2408	13.1822	13.1378	12.9076	12.9995	13.0568
SUV39H2	79723	KMT1B	suppressor of variegation 3-9 homolog 2 (Drosophila)	8.91238	8.7789	8.83197	9.28192	9.41683	9.39103
HDAC11	79885	HD11	histone deacetylase 11	5.15551	4.927	5.29059	5.08178	5.02081	5.04357
PDGFD	80310	IEGF|MSTP036|SCDGF-B|SCDGFB	platelet derived growth factor D	4.40063	4.26989	4.0068	4.54745	3.81136	3.97318
CXXC4	80319	IDAX	CXXC finger protein 4	6.15551	6.2133	5.85828	5.66675	5.89882	5.95503
WNT10A	80326	OODD|SSPS|STHAG4	wingless-type MMTV integration site family, member 10A	5.92419	6.04518	6.16974	6.44436	5.87744	5.71734
WNT5B	81029	-	wingless-type MMTV integration site family, member 5B	5.20798	5.09301	5.23813	5.38991	4.94064	4.89918
SPRY4	81848	HH17	sprouty RTK signaling antagonist 4	5.04448	5.09301	5.36588	5.68947	5.13328	5.04357
TCF7L1	83439	TCF-3|TCF3	transcription factor 7-like 1 (T-cell specific, HMG-box)	5.10107	4.73937	5.46052	5.54745	4.56624	4.82118
APH1B	83464	APH-1B|PRO1328|PSFL|TAAV688	APH1B gamma secretase subunit	6.10107	5.7789	5.99103	6.48388	5.64425	5.9911
HDAC10	83933	HD10	histone deacetylase 10	8.06596	7.80785	7.72164	8.18132	7.95601	7.99998
BRIP1	83990	BACH1|FANCJ|OF	BRCA1 interacting protein C-terminal helicase 1	8.57555	8.34094	8.46623	8.07317	8.21223	8.26964
TRAF7	84231	RFWD1|RNF119	TNF receptor-associated factor 7, E3 ubiquitin protein ligase	10.2015	10.0643	10.0175	10.2565	10.0968	10.1209
PHF6	84295	BFLS|BORJ|CENP-31	PHD finger protein 6	9.82899	9.91374	9.79952	9.53496	9.68634	9.73074
CARD11	84433	BENTA|BIMP3|CARMA1|IMD11|PPBL	caspase recruitment domain family, member 11	6.55037	6.72932	6.47192	7.02038	6.87744	6.88007
MAML2	84441	MAM-3|MAM2|MAM3|MLL-MAML2	mastermind-like transcriptional coactivator 2	8.94752	9.03909	8.91995	8.76093	8.67244	8.82867
CREB3L3	84699	CREB-H|CREBH|HYST1481	cAMP responsive element binding protein 3-like 3	2.72255	2.89138	2.94267	1.68947	2.61871	1.97318
PTPN5	84867	PTPSTEP|STEP	protein tyrosine phosphatase, non-receptor type 5 (striatum-enriched)	4.57055	4.47634	4.39013	4.1489	3.71825	4.04357
COL27A1	85301	STLS	collagen, type XXVII, alpha 1	4.98559	5.15441	5.09795	5.11573	4.81136	5.11068
NKD1	85407	Naked1	naked cuticle homolog 1 (Drosophila)	5.44502	5.3768	5.43744	5.68947	5.16891	5.32368
CCNB3	85417	-	cyclin B3	2.40063	3.3768	3.18368	1.68947	2.61871	2.65125
TSLP	85480	-	thymic stromal lymphopoietin	4.57055	4.69873	4.76864	4.49682	4.05928	4.11068
CREB3L1	90993	OASIS	cAMP responsive element binding protein 3-like 1	3.86006	3.65691	3.39013	4.38991	4.51179	4.17481
FAAP24	91442	C19orf40	Fanconi anemia core complex associated protein 24	7.34314	7.01239	7.16974	6.77693	7.16008	6.84108
CACNA2D4	93589	RCD4	calcium channel, voltage-dependent, alpha 2/delta subunit 4	4.79294	4.73937	4.29059	4.77693	4.20367	4.23621
IL22RA2	116379	CRF2-10|CRF2-S1|CRF2X|IL-22BP|IL-22R-alpha-2|IL-22RA2|ZCYTOR16	interleukin 22 receptor, alpha 2	5.44502	4.81738	4.43744	5.18132	4.45521	5.20584
THEM4	117145	CTMP	thioesterase superfamily member 4	7.58053	7.24893	7.3536	7.57211	7.33492	7.43261
ALKBH2	121642	ABH2	alkB homolog 2, alpha-ketoglutarate-dependent dioxygenase	6.95521	6.80785	6.99103	7.18132	6.82258	6.89918
PLA2G4E	123745	-	phospholipase A2, group IVE	3.86006	4.02888	4.0682	4.44436	4.33492	3.55814
ACVR1C	130399	ACVRLK7|ALK7	activin A receptor, type IC	4.72255	4.61384	4.69269	5.04702	4.39632	4.45861
COL6A6	131873	-	collagen, type VI, alpha 6	3.98559	4.32434	4.18368	4.73386	3.81136	4.11068
AMER1	139285	FAM123B|OSCS|WTX	APC membrane recruitment protein 1	6.70441	6.56945	6.56006	6.99325	6.99126	7.06064
CREB3L4	148327	AIBZIP|ATCE1|CREB3|CREB4|JAL|hJAL	cAMP responsive element binding protein 3-like 4	7.00054	6.67797	6.70241	6.72289	6.70617	6.65125
IL23R	149233	-	interleukin 23 receptor	4.98559	4.61384	4.29059	5.04702	4.71825	4.65125
CALML6	163688	CAGLP	calmodulin-like 6	4.98559	4.99571	5.03783	4.64366	4.81136	4.69565
ASXL1	171023	BOPS|MDS	additional sex combs like transcriptional regulator 1	9.93396	9.75804	9.62662	9.68947	9.68941	9.75454
PTCRA	171558	PT-ALPHA|PTA	pre T-cell antigen receptor alpha	3.98559	4.3768	4.23813	4.85939	4.33492	4.50923
DTX3	196403	RNF154|deltex3	deltex 3, E3 ubiquitin ligase	3.98559	4.2133	4.23813	3.49682	3.13328	3.45861
ARID2	196528	BAF200|p200	AT rich interactive domain 2 (ARID, RFX-like)	9.51437	9.28025	9.28737	9.75959	9.69247	9.86921
ALKBH3	221120	ABH3|DEPC-1|DEPC1|PCA1	alkB homolog 3, alpha-ketoglutarate-dependent dioxygenase	8.46671	8.37035	8.41693	8.3548	8.3736	8.43261
PLA2G4F	255189	PLA2G4FZ	phospholipase A2, group IVF	4.20798	4.15441	3.48324	4.54745	4.45521	3.45861
COL24A1	255631	-	collagen, type XXIV, alpha 1	5.48809	5.2133	5.31613	5.68947	5.45521	5.20584
LAMA1	284217	LAMA|PTBHS|S-LAM-alpha	laminin, alpha 1	4.98559	4.26989	4.18368	4.59636	3.98128	4.69565
BMP8A	353500	-	bone morphogenetic protein 8a	6.15551	5.75927	5.78702	6.13241	5.74209	5.89918
HES5	388585	bHLHb38	hes family bHLH transcription factor 5	6.35482	5.65691	5.89263	5.87929	5.51179	5.82118
GDF6	392255	BMP-13|BMP13|CDMP2|KFM|KFS|KFS1|KFSL|LCA17|MCOP4|MCOPCB6|SCDO4|SGM1	growth differentiation factor 6	4.10107	4.65691	4.0068	4.68947	3.81136	4.04357
SHC4	399694	RaLP|SHCD	SHC (Src homology 2 domain containing) family, member 4	5.57055	4.89138	5.0068	5.79799	4.94064	4.86071
H3F3C	440093	H3.5	H3 histone, family 3C	12.4579	12.5235	12.4804	12.4391	12.5509	12.527
CASP12	100506742	CASP-12|CASP12P1	caspase 12 (gene/pseudogene)	5.20798	4.89138	4.65316	4.73386	4.61871	4.89918
